# Supplementary material for: Extracellular Vesicles Mediate Mesenchymal Stromal Cell-Dependent Regulation of B Cell PI3K-AKT Signaling Pathway and Actin Cytoskeleton
Source: Front Immunol. 2019 Mar 12;10:446. doi: 10.3389/fimmu.2019.00446 (PMC6423067; doi:10.3389/fimmu.2019.00446)
Supplement: Supplementary file 1 [file Table_1.XLSX]

## Sheet: ID cMSCs D24
Supplementary information, Table S1. Identified proteins in resting and primed MSCs and corresponding EVs using shotgun MS.
ID cMSCs D24
Entry	Entry name	Length	Mass
Q92572	AP3S1_HUMAN	193	21,732
P21964	COMT_HUMAN	271	30,037
P42766	RL35_HUMAN	123	14,551
P08758	ANXA5_HUMAN	320	35,937
P51659	DHB4_HUMAN	736	79,686
P02511	CRYAB_HUMAN	175	20,159
P09211	GSTP1_HUMAN	210	23,356
P27144	KAD4_HUMAN	223	25,268
Q2VIR3	IF2GL_HUMAN	472	51,229
P11766	ADHX_HUMAN	374	39,724
Q01518	CAP1_HUMAN	475	51,901
Q16777	H2A2C_HUMAN	129	13,988
P06396	GELS_HUMAN	782	85,698
P29966	MARCS_HUMAN	332	31,555
P61160	ARP2_HUMAN	394	44,761
P31949	S10AB_HUMAN	105	11,740
Q07020	RL18_HUMAN	188	21,634
Q99623	PHB2_HUMAN	299	33,296
P11279	LAMP1_HUMAN	417	44,882
P62273	RS29_HUMAN	56	6,677
P40227	TCPZ_HUMAN	531	58,024
P00441	SODC_HUMAN	154	15,936
P55735	SEC13_HUMAN	322	35,541
P0C7P4	UCRIL_HUMAN	283	30,815
P62280	RS11_HUMAN	158	18,431
Q96FV9	THOC1_HUMAN	657	75,666
Q15404	RSU1_HUMAN	277	31,540
Q14697	GANAB_HUMAN	944	106,874
P38646	GRP75_HUMAN	679	73,680
P80723	BASP1_HUMAN	227	22,693
P07996	TSP1_HUMAN	1170	129,383
Q8WUD1	RAB2B_HUMAN	216	24,214
P61960	UFM1_HUMAN	85	9,118
P63167	DYL1_HUMAN	89	10,366
Q71U36	TBA1A_HUMAN	451	50,136
P21266	GSTM3_HUMAN	225	26,560
Q99439	CNN2_HUMAN	309	33,697
P40926	MDHM_HUMAN	338	35,503
Q15758	AAAT_HUMAN	541	56,598
P08708	RS17_HUMAN	135	15,550
P62750	RL23A_HUMAN	156	17,695
O14974	MYPT1_HUMAN	1030	115,281
Q99829	CPNE1_HUMAN	537	59,059
P60866	RS20_HUMAN	119	13,373
Q96AG4	LRC59_HUMAN	307	34,930
O95197	RTN3_HUMAN	1032	112,611
P62917	RL8_HUMAN	257	28,025
P18621	RL17_HUMAN	184	21,397
Q07960	RHG01_HUMAN	439	50,436
Q8NBS9	TXND5_HUMAN	432	47,629
P62854	RS26_HUMAN	115	13,015
Q92804	RBP56_HUMAN	592	61,830
Q92734	TFG_HUMAN	400	43,448
P17858	PFKAL_HUMAN	780	85,018
P26196	DDX6_HUMAN	483	54,417
Q8WWX9	SELM_HUMAN	145	16,232
P13073	COX41_HUMAN	169	19,577
P45974	UBP5_HUMAN	858	95,786
Q8N7Z5	ANR31_HUMAN	1873	210,816
P61586	RHOA_HUMAN	193	21,768
P0DMV8	HS71A_HUMAN	641	70,052
Q5BKU9	OXLD1_HUMAN	147	15,855
P12236	ADT3_HUMAN	298	32,866
O00154	BACH_HUMAN	380	41,796
Q96C36	P5CR2_HUMAN	320	33,637
P38117	ETFB_HUMAN	255	27,844
Q9UHB6	LIMA1_HUMAN	759	85,226
P62081	RS7_HUMAN	194	22,127
P50454	SERPH_HUMAN	418	46,441
Q9NRP0	OSTC_HUMAN	149	16,829
P13861	KAP2_HUMAN	404	45,518
P35221	CTNA1_HUMAN	906	100,071
P61204	ARF3_HUMAN	181	20,601
Q9Y6B6	SAR1B_HUMAN	198	22,410
P18669	PGAM1_HUMAN	254	28,804
P05388	RLA0_HUMAN	317	34,274
Q8IWE2	NXP20_HUMAN	563	60,742
O43175	SERA_HUMAN	533	56,651
O94979	SC31A_HUMAN	1220	133,015
Q8NC51	PAIRB_HUMAN	408	44,965
P50914	RL14_HUMAN	215	23,432
P02768	ALBU_HUMAN	609	69,367
P61353	RL27_HUMAN	136	15,798
Q10471	GALT2_HUMAN	571	64,733
P46776	RL27A_HUMAN	148	16,561
O15143	ARC1B_HUMAN	372	40,950
P62910	RL32_HUMAN	135	15,860
P35237	SPB6_HUMAN	376	42,622
P13797	PLST_HUMAN	630	70,811
P02795	MT2_HUMAN	61	6,042
Q9UNL2	SSRG_HUMAN	185	21,080
O00429	DNM1L_HUMAN	736	81,877
Q9P299	COPZ2_HUMAN	210	23,548
Q9Y224	CN166_HUMAN	244	28,068
P51991	ROA3_HUMAN	378	39,595
Q8IYD1	ERF3B_HUMAN	628	68,883
O75347	TBCA_HUMAN	108	12,855
Q9NR12	PDLI7_HUMAN	457	49,845
P23526	SAHH_HUMAN	432	47,716
O43504	LTOR5_HUMAN	91	9,614
P54577	SYYC_HUMAN	528	59,143
Q00341	VIGLN_HUMAN	1268	141,456
P38159	RBMX_HUMAN	391	42,332
P15586	GNS_HUMAN	552	62,082
P49419	AL7A1_HUMAN	539	58,487
P46063	RECQ1_HUMAN	649	73,457
Q12802	AKP13_HUMAN	2813	307,550
P50995	ANX11_HUMAN	505	54,390
P62328	TYB4_HUMAN	44	5,053
P48454	PP2BC_HUMAN	512	58,129
P50991	TCPD_HUMAN	539	57,924
Q9NYL4	FKB11_HUMAN	201	22,180
P63010	AP2B1_HUMAN	937	104,553
P09972	ALDOC_HUMAN	364	39,456
P13667	PDIA4_HUMAN	645	72,932
O75718	CRTAP_HUMAN	401	46,562
Q01105	SET_HUMAN	290	33,489
Q9UJ04	TSYL4_HUMAN	414	45,126
P62263	RS14_HUMAN	151	16,273
Q92520	FAM3C_HUMAN	227	24,680
P68402	PA1B2_HUMAN	229	25,569
P62937	PPIA_HUMAN	165	18,012
P41250	SYG_HUMAN	739	83,166
P30086	PEBP1_HUMAN	187	21,057
P51572	BAP31_HUMAN	246	27,992
O95340	PAPS2_HUMAN	614	69,501
P52943	CRIP2_HUMAN	208	22,493
Q86UE4	LYRIC_HUMAN	582	63,837
P07686	HEXB_HUMAN	556	63,111
Q7L9L4	MOB1B_HUMAN	216	25,091
P60903	S10AA_HUMAN	97	11,203
P29992	GNA11_HUMAN	359	42,123
P61077	UB2D3_HUMAN	147	16,687
O75915	PRAF3_HUMAN	188	21,615
E9PAV3	NACAM_HUMAN	2078	205,422
Q14157	UBP2L_HUMAN	1087	114,535
P55084	ECHB_HUMAN	474	51,294
P51148	RAB5C_HUMAN	216	23,483
Q14019	COTL1_HUMAN	142	15,945
Q9H0U4	RAB1B_HUMAN	201	22,171
Q9BR76	COR1B_HUMAN	489	54,235
Q9BRA2	TXD17_HUMAN	123	13,941
P62304	RUXE_HUMAN	92	10,804
Q15370	ELOB_HUMAN	118	13,133
Q07065	CKAP4_HUMAN	602	66,022
P35269	T2FA_HUMAN	517	58,240
P08579	RU2B_HUMAN	225	25,486
P22626	ROA2_HUMAN	353	37,430
P12955	PEPD_HUMAN	493	54,548
O75477	ERLN1_HUMAN	346	38,926
Q15185	TEBP_HUMAN	160	18,697
P40261	NNMT_HUMAN	264	29,574
P25398	RS12_HUMAN	132	14,515
Q06323	PSME1_HUMAN	249	28,723
P62857	RS28_HUMAN	69	7,841
P14618	KPYM_HUMAN	531	57,937
Q96NT0	CC115_HUMAN	180	19,761
Q9Y371	SHLB1_HUMAN	365	40,796
P67809	YBOX1_HUMAN	324	35,924
P24539	AT5F1_HUMAN	256	28,909
Q02818	NUCB1_HUMAN	461	53,879
P62826	RAN_HUMAN	216	24,423
P18085	ARF4_HUMAN	180	20,511
P62249	RS16_HUMAN	146	16,445
P30043	BLVRB_HUMAN	206	22,119
P23246	SFPQ_HUMAN	707	76,149
P16989	YBOX3_HUMAN	372	40,090
P21333	FLNA_HUMAN	2647	280,739
P49748	ACADV_HUMAN	655	70,390
Q02750	MP2K1_HUMAN	393	43,439
P84243	H33_HUMAN	136	15,328
P57088	TMM33_HUMAN	247	27,978
O15523	DDX3Y_HUMAN	660	73,154
Q14247	SRC8_HUMAN	550	61,586
O95881	TXD12_HUMAN	172	19,206
Q16543	CDC37_HUMAN	378	44,468
Q8IUC8	GLT13_HUMAN	556	64,051
P22307	NLTP_HUMAN	547	58,994
P37802	TAGL2_HUMAN	199	22,391
Q13509	TBB3_HUMAN	450	50,433
P60709	ACTB_HUMAN	375	41,737
P21291	CSRP1_HUMAN	193	20,567
P45880	VDAC2_HUMAN	294	31,567
Q96IZ0	PAWR_HUMAN	340	36,568
P62330	ARF6_HUMAN	175	20,082
P61619	S61A1_HUMAN	476	52,265
Q02543	RL18A_HUMAN	176	20,762
O60701	UGDH_HUMAN	494	55,024
P25789	PSA4_HUMAN	261	29,484
P07951	TPM2_HUMAN	284	32,851
Q14103	HNRPD_HUMAN	355	38,434
Q9Y5Z4	HEBP2_HUMAN	205	22,875
Q14152	EIF3A_HUMAN	1382	166,569
Q00688	FKBP3_HUMAN	224	25,177
Q9BU23	LMF2_HUMAN	707	79,698
P24844	MYL9_HUMAN	172	19,827
P62318	SMD3_HUMAN	126	13,916
Q9UEY8	ADDG_HUMAN	706	79,155
P47985	UCRI_HUMAN	274	29,668
Q14728	MFS10_HUMAN	455	48,339
P11166	GTR1_HUMAN	492	54,084
P48147	PPCE_HUMAN	710	80,700
Q92945	FUBP2_HUMAN	711	73,115
Q8IVF2	AHNK2_HUMAN	5795	616,629
P42330	AK1C3_HUMAN	323	36,853
P48735	IDHP_HUMAN	452	50,909
Q86Y46	K2C73_HUMAN	540	58,923
P08134	RHOC_HUMAN	193	22,006
P32969	RL9_HUMAN	192	21,863
P41219	PERI_HUMAN	470	53,651
O95782	AP2A1_HUMAN	977	107,546
P12110	CO6A2_HUMAN	1019	108,579
P49588	SYAC_HUMAN	968	106,810
P17813	EGLN_HUMAN	658	70,578
P20290	BTF3_HUMAN	206	22,168
Q9Y617	SERC_HUMAN	370	40,423
P60228	EIF3E_HUMAN	445	52,221
P30533	AMRP_HUMAN	357	41,466
Q13404	UB2V1_HUMAN	147	16,495
P14854	CX6B1_HUMAN	86	10,192
P36542	ATPG_HUMAN	298	32,996
P67775	PP2AA_HUMAN	309	35,594
P30101	PDIA3_HUMAN	505	56,782
P27824	CALX_HUMAN	592	67,568
P48059	LIMS1_HUMAN	325	37,251
P49721	PSB2_HUMAN	201	22,836
P27348	1433T_HUMAN	245	27,764
Q16563	SYPL1_HUMAN	259	28,565
Q96TA1	NIBL1_HUMAN	746	84,138
Q15691	MARE1_HUMAN	268	29,999
P84103	SRSF3_HUMAN	164	19,330
P15170	ERF3A_HUMAN	499	55,756
A6NCE7	MP3B2_HUMAN	125	14,628
P61224	RAP1B_HUMAN	184	20,825
P36507	MP2K2_HUMAN	400	44,424
Q96JY6	PDLI2_HUMAN	352	37,459
P13639	EF2_HUMAN	858	95,338
Q15369	ELOC_HUMAN	112	12,473
P02765	FETUA_HUMAN	367	39,325
P62820	RAB1A_HUMAN	205	22,678
Q8TDX7	NEK7_HUMAN	302	34,551
P40429	RL13A_HUMAN	203	23,577
P62979	RS27A_HUMAN	156	17,965
P35908	K22E_HUMAN	639	65,433
P20810	ICAL_HUMAN	708	76,573
P55263	ADK_HUMAN	362	40,545
Q9HAV7	GRPE1_HUMAN	217	24,279
Q9NP72	RAB18_HUMAN	206	22,977
Q9Y3D6	FIS1_HUMAN	152	16,938
Q06210	GFPT1_HUMAN	699	78,806
P39023	RL3_HUMAN	403	46,109
Q12841	FSTL1_HUMAN	308	34,986
P26368	U2AF2_HUMAN	475	53,501
P06748	NPM_HUMAN	294	32,575
P59998	ARPC4_HUMAN	168	19,667
Q16270	IBP7_HUMAN	282	29,130
P04792	HSPB1_HUMAN	205	22,783
P42224	STAT1_HUMAN	750	87,335
Q969Q0	RL36L_HUMAN	106	12,469
P61088	UBE2N_HUMAN	152	17,138
P06454	PTMA_HUMAN	111	12,203
Q8TED1	GPX8_HUMAN	209	23,881
Q9NR45	SIAS_HUMAN	359	40,308
P10599	THIO_HUMAN	105	11,737
P30040	ERP29_HUMAN	261	28,993
O60841	IF2P_HUMAN	1220	138,827
Q99757	THIOM_HUMAN	166	18,383
P49589	SYCC_HUMAN	748	85,473
P30153	2AAA_HUMAN	589	65,309
P00367	DHE3_HUMAN	558	61,398
P22392	NDKB_HUMAN	152	17,298
Q8TEY7	UBP33_HUMAN	942	106,727
P14174	MIF_HUMAN	115	12,476
P54886	P5CS_HUMAN	795	87,302
Q8NI22	MCFD2_HUMAN	146	16,390
P17655	CAN2_HUMAN	700	79,995
P07237	PDIA1_HUMAN	508	57,116
Q9NZM1	MYOF_HUMAN	2061	234,709
Q9BYT8	NEUL_HUMAN	704	80,652
Q5JYT7	K1755_HUMAN	1200	130,846
Q9UHQ9	NB5R1_HUMAN	305	34,095
P61769	B2MG_HUMAN	119	13,715
Q13162	PRDX4_HUMAN	271	30,540
Q32P28	P3H1_HUMAN	736	83,394
Q13740	CD166_HUMAN	583	65,102
P49755	TMEDA_HUMAN	219	24,976
P07437	TBB5_HUMAN	444	49,671
P12109	CO6A1_HUMAN	1028	108,529
Q969G5	PRDBP_HUMAN	261	27,701
O60831	PRAF2_HUMAN	178	19,258
O43390	HNRPR_HUMAN	633	70,943
Q99798	ACON_HUMAN	780	85,425
P39019	RS19_HUMAN	145	16,060
P52815	RM12_HUMAN	198	21,348
Q15843	NEDD8_HUMAN	81	9,072
P23381	SYWC_HUMAN	471	53,165
P68104	EF1A1_HUMAN	462	50,141
P06756	ITAV_HUMAN	1048	116,038
P31150	GDIA_HUMAN	447	50,583
Q04828	AK1C1_HUMAN	323	36,788
Q00765	REEP5_HUMAN	189	21,493
Q15847	ADIRF_HUMAN	76	7,855
P27635	RL10_HUMAN	214	24,604
P19367	HXK1_HUMAN	917	102,486
P78417	GSTO1_HUMAN	241	27,566
Q96CV9	OPTN_HUMAN	577	65,921
O14579	COPE_HUMAN	308	34,482
Q13200	PSMD2_HUMAN	908	100,200
Q8WUM4	PDC6I_HUMAN	868	96,023
Q05682	CALD1_HUMAN	793	93,231
Q14847	LASP1_HUMAN	261	29,717
Q8WUH6	TM263_HUMAN	116	11,748
P04899	GNAI2_HUMAN	355	40,451
Q13492	PICAL_HUMAN	652	70,755
O14561	ACPM_HUMAN	156	17,417
Q09666	AHNK_HUMAN	5890	629,101
P07910	HNRPC_HUMAN	306	33,670
P46782	RS5_HUMAN	204	22,876
P54920	SNAA_HUMAN	295	33,233
P28300	LYOX_HUMAN	417	46,944
P42765	THIM_HUMAN	397	41,924
Q9NR31	SAR1A_HUMAN	198	22,367
P13489	RINI_HUMAN	461	49,973
Q9UBB4	ATX10_HUMAN	475	53,489
P10768	ESTD_HUMAN	282	31,463
Q9Y281	COF2_HUMAN	166	18,737
Q6DD88	ATLA3_HUMAN	541	60,542
P14868	SYDC_HUMAN	501	57,136
P63172	DYLT1_HUMAN	113	12,452
O60664	PLIN3_HUMAN	434	47,075
P49207	RL34_HUMAN	117	13,293
P07954	FUMH_HUMAN	510	54,637
P35606	COPB2_HUMAN	906	102,487
P50395	GDIB_HUMAN	445	50,663
P61916	NPC2_HUMAN	151	16,570
Q13561	DCTN2_HUMAN	401	44,231
P14625	ENPL_HUMAN	803	92,469
Q8NGA1	OR1M1_HUMAN	313	34,840
P15559	NQO1_HUMAN	274	30,868
P15880	RS2_HUMAN	293	31,324
Q15907	RB11B_HUMAN	218	24,489
P12111	CO6A3_HUMAN	3177	343,669
P61803	DAD1_HUMAN	113	12,497
Q16555	DPYL2_HUMAN	572	62,294
P62736	ACTA_HUMAN	377	42,009
Q16881	TRXR1_HUMAN	649	70,906
P47897	SYQ_HUMAN	775	87,799
P39656	OST48_HUMAN	456	50,801
O14558	HSPB6_HUMAN	160	17,136
O15460	P4HA2_HUMAN	535	60,902
P10412	H14_HUMAN	219	21,865
P10809	CH60_HUMAN	573	61,055
Q00839	HNRPU_HUMAN	825	90,584
Q15363	TMED2_HUMAN	201	22,761
P30536	TSPO_HUMAN	169	18,828
Q96AC1	FERM2_HUMAN	680	77,861
P62745	RHOB_HUMAN	196	22,123
Q9BVA1	TBB2B_HUMAN	445	49,953
O15212	PFD6_HUMAN	129	14,583
P18124	RL7_HUMAN	248	29,226
Q9UBG0	MRC2_HUMAN	1479	166,674
P04216	THY1_HUMAN	161	17,935
P29692	EF1D_HUMAN	281	31,122
O00629	IMA3_HUMAN	521	57,887
P16615	AT2A2_HUMAN	1042	114,757
O75352	MPU1_HUMAN	247	26,638
Q99805	TM9S2_HUMAN	663	75,776
P46783	RS10_HUMAN	165	18,898
Q9NVJ2	ARL8B_HUMAN	186	21,539
O43633	CHM2A_HUMAN	222	25,104
P14866	HNRPL_HUMAN	589	64,133
P84098	RL19_HUMAN	196	23,466
P62269	RS18_HUMAN	152	17,719
Q969X5	ERGI1_HUMAN	290	32,592
O95373	IPO7_HUMAN	1038	119,517
P18206	VINC_HUMAN	1134	123,799
Q8TDX9	PK1L1_HUMAN	2849	315,435
Q16658	FSCN1_HUMAN	493	54,530
O00391	QSOX1_HUMAN	747	82,578
P61163	ACTZ_HUMAN	376	42,614
P61019	RAB2A_HUMAN	212	23,546
P62847	RS24_HUMAN	133	15,423
P28066	PSA5_HUMAN	241	26,411
O43592	XPOT_HUMAN	962	109,964
Q9Y285	SYFA_HUMAN	508	57,564
Q9P2E9	RRBP1_HUMAN	1410	152,472
Q8IVL5	P3H2_HUMAN	708	80,984
P09486	SPRC_HUMAN	303	34,632
Q8WWI1	LMO7_HUMAN	1683	192,696
P55786	PSA_HUMAN	919	103,276
Q15436	SC23A_HUMAN	765	86,161
P53621	COPA_HUMAN	1224	138,346
Q5T4B2	GT253_HUMAN	595	67,592
P55072	TERA_HUMAN	806	89,322
Q9UJ70	NAGK_HUMAN	344	37,376
Q14011	CIRBP_HUMAN	172	18,648
P28070	PSB4_HUMAN	264	29,204
O95302	FKBP9_HUMAN	570	63,084
O15427	MOT4_HUMAN	465	49,469
P48047	ATPO_HUMAN	213	23,277
P31937	3HIDH_HUMAN	336	35,329
P68036	UB2L3_HUMAN	154	17,862
Q9UL46	PSME2_HUMAN	239	27,402
P46977	STT3A_HUMAN	705	80,530
P10644	KAP0_HUMAN	381	42,982
P07741	APT_HUMAN	180	19,608
P62158	CALM_HUMAN	149	16,838
P47755	CAZA2_HUMAN	286	32,949
Q9BSJ8	ESYT1_HUMAN	1104	122,856
P23396	RS3_HUMAN	243	26,688
P62879	GBB2_HUMAN	340	37,331
Q9UMY4	SNX12_HUMAN	172	19,730
O14617	AP3D1_HUMAN	1153	130,158
P62861	RS30_HUMAN	59	6,648
P16104	H2AX_HUMAN	143	15,145
P63313	TYB10_HUMAN	44	5,026
Q9Y3B3	TMED7_HUMAN	224	25,172
P41252	SYIC_HUMAN	1262	144,498
Q13620	CUL4B_HUMAN	913	103,982
Q3SY69	AL1L2_HUMAN	923	101,746
P35527	K1C9_HUMAN	623	62,064
P07737	PROF1_HUMAN	140	15,054
Q01995	TAGL_HUMAN	201	22,611
Q03135	CAV1_HUMAN	178	20,472
Q13867	BLMH_HUMAN	455	52,562
P58546	MTPN_HUMAN	118	12,895
P11142	HSP7C_HUMAN	646	70,898
O14737	PDCD5_HUMAN	125	14,285
Q9NQC3	RTN4_HUMAN	1192	129,931
P14550	AK1A1_HUMAN	325	36,573
O75396	SC22B_HUMAN	215	24,593
P62829	RL23_HUMAN	140	14,865
P30041	PRDX6_HUMAN	224	25,035
P48444	COPD_HUMAN	511	57,210
P55209	NP1L1_HUMAN	391	45,374
P09622	DLDH_HUMAN	509	54,177
O43396	TXNL1_HUMAN	289	32,251
O60888	CUTA_HUMAN	179	19,116
P60033	CD81_HUMAN	236	25,809
P05455	LA_HUMAN	408	46,837
Q9BQE3	TBA1C_HUMAN	449	49,895
P56537	IF6_HUMAN	245	26,599
Q13838	DX39B_HUMAN	428	48,991
O75947	ATP5H_HUMAN	161	18,491
Q15417	CNN3_HUMAN	329	36,414
P04075	ALDOA_HUMAN	364	39,420
P61970	NTF2_HUMAN	127	14,478
O75367	H2AY_HUMAN	372	39,617
O75506	HSBP1_HUMAN	76	8,544
P05387	RLA2_HUMAN	115	11,665
P31939	PUR9_HUMAN	592	64,616
P35268	RL22_HUMAN	128	14,787
Q5NUL3	FFAR4_HUMAN	377	42,241
O75436	VP26A_HUMAN	327	38,170
Q14444	CAPR1_HUMAN	709	78,366
P61247	RS3A_HUMAN	264	29,945
P46778	RL21_HUMAN	160	18,565
P12814	ACTN1_HUMAN	892	103,058
P29401	TKT_HUMAN	623	67,878
P62906	RL10A_HUMAN	217	24,831
Q15293	RCN1_HUMAN	331	38,890
Q7KZF4	SND1_HUMAN	910	101,997
O15145	ARPC3_HUMAN	178	20,547
P52565	GDIR1_HUMAN	204	23,207
O95336	6PGL_HUMAN	258	27,547
Q9Y639	NPTN_HUMAN	398	44,387
P68032	ACTC_HUMAN	377	42,019
P80297	MT1X_HUMAN	61	6,068
P60763	RAC3_HUMAN	192	21,379
Q9UII2	ATIF1_HUMAN	106	12,249
P50479	PDLI4_HUMAN	330	35,398
P17174	AATC_HUMAN	413	46,248
P53618	COPB_HUMAN	953	107,142
Q14204	DYHC1_HUMAN	4646	532,408
Q9ULV4	COR1C_HUMAN	474	53,249
P09493	TPM1_HUMAN	284	32,709
P48509	CD151_HUMAN	253	28,295
P13693	TCTP_HUMAN	172	19,595
Q92616	GCN1_HUMAN	2671	292,758
O00151	PDLI1_HUMAN	329	36,072
P25705	ATPA_HUMAN	553	59,751
A1L0T0	ILVBL_HUMAN	632	67,868
P48643	TCPE_HUMAN	541	59,671
P12081	SYHC_HUMAN	509	57,411
Q9BRF8	CPPED_HUMAN	314	35,548
O60493	SNX3_HUMAN	162	18,762
P50502	F10A1_HUMAN	369	41,332
P61026	RAB10_HUMAN	200	22,541
Q14195	DPYL3_HUMAN	570	61,963
P18077	RL35A_HUMAN	110	12,538
P35637	FUS_HUMAN	526	53,426
P62851	RS25_HUMAN	125	13,742
Q15056	IF4H_HUMAN	248	27,385
P31943	HNRH1_HUMAN	449	49,229
P26640	SYVC_HUMAN	1264	140,476
P60174	TPIS_HUMAN	286	30,791
Q9Y696	CLIC4_HUMAN	253	28,772
Q9UJZ1	STML2_HUMAN	356	38,534
O43707	ACTN4_HUMAN	911	104,854
P47756	CAPZB_HUMAN	277	31,350
P15144	AMPN_HUMAN	967	109,540
P31930	QCR1_HUMAN	480	52,646
Q15084	PDIA6_HUMAN	440	48,121
P08865	RSSA_HUMAN	295	32,854
P26641	EF1G_HUMAN	437	50,119
P62244	RS15A_HUMAN	130	14,840
P32322	P5CR1_HUMAN	319	33,361
P68366	TBA4A_HUMAN	448	49,924
Q9BXT2	CCG6_HUMAN	260	28,129
P11021	GRP78_HUMAN	654	72,333
O43776	SYNC_HUMAN	548	62,943
P16070	CD44_HUMAN	742	81,538
O00159	MYO1C_HUMAN	1063	121,682
P09651	ROA1_HUMAN	372	38,747
P36871	PGM1_HUMAN	562	61,449
Q9UDY4	DNJB4_HUMAN	337	37,807
P36405	ARL3_HUMAN	182	20,456
P34932	HSP74_HUMAN	840	94,331
P49773	HINT1_HUMAN	126	13,802
P30626	SORCN_HUMAN	198	21,676
P68363	TBA1B_HUMAN	451	50,152
Q99497	PARK7_HUMAN	189	19,891
P17987	TCPA_HUMAN	556	60,344
P54852	EMP3_HUMAN	163	18,429
Q99715	COCA1_HUMAN	3063	333,147
Q15149	PLEC_HUMAN	4684	531,791
Q8NFI4	F10A5_HUMAN	369	41,378
P12277	KCRB_HUMAN	381	42,644
Q9H4M9	EHD1_HUMAN	534	60,627
P06753	TPM3_HUMAN	285	32,950
P02751	FINC_HUMAN	2386	262,625
O14950	ML12B_HUMAN	172	19,779
P60953	CDC42_HUMAN	191	21,259
P51149	RAB7A_HUMAN	207	23,490
Q96KP4	CNDP2_HUMAN	475	52,878
O00233	PSMD9_HUMAN	223	24,682
P52306	GDS1_HUMAN	607	66,317
P08238	HS90B_HUMAN	724	83,264
P53999	TCP4_HUMAN	127	14,395
P07942	LAMB1_HUMAN	1786	198,038
Q07955	SRSF1_HUMAN	248	27,745
P63173	RL38_HUMAN	70	8,218
P15311	EZRI_HUMAN	586	69,413
Q9NQW7	XPP1_HUMAN	623	69,918
P06737	PYGL_HUMAN	847	97,149
Q71UM5	RS27L_HUMAN	84	9,477
P26373	RL13_HUMAN	211	24,261
Q07866	KLC1_HUMAN	573	65,310
P78344	IF4G2_HUMAN	907	102,362
P43487	RANG_HUMAN	201	23,310
Q13885	TBB2A_HUMAN	445	49,907
O94855	SC24D_HUMAN	1032	113,010
P50990	TCPQ_HUMAN	548	59,621
P27816	MAP4_HUMAN	1152	121,005
P05386	RLA1_HUMAN	114	11,514
P31948	STIP1_HUMAN	543	62,639
P22695	QCR2_HUMAN	453	48,443
P35232	PHB_HUMAN	272	29,804
P62277	RS13_HUMAN	151	17,222
P14209	CD99_HUMAN	185	18,848
P98082	DAB2_HUMAN	770	82,448
P30046	DOPD_HUMAN	118	12,712
P30837	AL1B1_HUMAN	517	57,206
Q96FQ6	S10AG_HUMAN	103	11,801
P11216	PYGB_HUMAN	843	96,696
Q6JVE6	LCN10_HUMAN	187	20,759
P16949	STMN1_HUMAN	149	17,303
P21589	5NTD_HUMAN	574	63,368
P02452	CO1A1_HUMAN	1464	138,941
Q12905	ILF2_HUMAN	390	43,062
O00203	AP3B1_HUMAN	1094	121,320
Q96D15	RCN3_HUMAN	328	37,493
Q04941	PLP2_HUMAN	152	16,691
P46779	RL28_HUMAN	137	15,748
P36957	ODO2_HUMAN	453	48,755
O43488	ARK72_HUMAN	359	39,589
Q9Y3A5	SBDS_HUMAN	250	28,764
Q99436	PSB7_HUMAN	277	29,965
Q13418	ILK_HUMAN	452	51,419
P84090	ERH_HUMAN	104	12,259
P62070	RRAS2_HUMAN	204	23,400
P13674	P4HA1_HUMAN	534	61,049
P32119	PRDX2_HUMAN	198	21,892
P54136	SYRC_HUMAN	660	75,379
Q13557	KCC2D_HUMAN	499	56,369
P62191	PRS4_HUMAN	440	49,185
P60842	IF4A1_HUMAN	406	46,154
O00469	PLOD2_HUMAN	737	84,686
Q9UMX0	UBQL1_HUMAN	589	62,519
Q01082	SPTB2_HUMAN	2364	274,609
Q13642	FHL1_HUMAN	323	36,263
P46777	RL5_HUMAN	297	34,363
Q6IAA8	LTOR1_HUMAN	161	17,745
P14314	GLU2B_HUMAN	528	59,425
O43294	TGFI1_HUMAN	461	49,814
P09012	SNRPA_HUMAN	282	31,280
Q5JWF2	GNAS1_HUMAN	1037	111,025
O94925	GLSK_HUMAN	669	73,461
Q99880	H2B1L_HUMAN	126	13,952
Q16643	DREB_HUMAN	649	71,429
O15511	ARPC5_HUMAN	151	16,320
Q9NSD9	SYFB_HUMAN	589	66,116
P26885	FKBP2_HUMAN	142	15,649
Q15257	PTPA_HUMAN	358	40,668
Q9H299	SH3L3_HUMAN	93	10,438
P35579	MYH9_HUMAN	1960	226,532
Q14257	RCN2_HUMAN	317	36,876
P12956	XRCC6_HUMAN	609	69,843
P55884	EIF3B_HUMAN	814	92,482
P00505	AATM_HUMAN	430	47,518
Q96QK1	VPS35_HUMAN	796	91,707
Q15942	ZYX_HUMAN	572	61,277
P62140	PP1B_HUMAN	327	37,187
Q86V81	THOC4_HUMAN	257	26,888
P07093	GDN_HUMAN	398	44,002
Q99729	ROAA_HUMAN	332	36,225
Q16222	UAP1_HUMAN	522	58,769
P07355	ANXA2_HUMAN	339	38,604
O43795	MYO1B_HUMAN	1136	131,985
Q9GZQ8	MLP3B_HUMAN	125	14,688
Q15629	TRAM1_HUMAN	374	43,072
O75369	FLNB_HUMAN	2602	278,164
P16401	H15_HUMAN	226	22,580
P49327	FAS_HUMAN	2511	273,427
P30085	KCY_HUMAN	196	22,222
Q8TE49	OTU7A_HUMAN	926	100,677
Q15424	SAFB1_HUMAN	915	102,642
Q04637	IF4G1_HUMAN	1599	175,491
P46940	IQGA1_HUMAN	1657	189,252
P19105	ML12A_HUMAN	171	19,794
P68431	H31_HUMAN	136	15,404
P17096	HMGA1_HUMAN	107	11,676
Q9UNM6	PSD13_HUMAN	376	42,945
O43852	CALU_HUMAN	315	37,107
Q9UQ80	PA2G4_HUMAN	394	43,787
P09382	LEG1_HUMAN	135	14,716
Q7L1Q6	BZW1_HUMAN	419	48,043
O15173	PGRC2_HUMAN	223	23,818
P61604	CH10_HUMAN	102	10,932
P08670	VIME_HUMAN	466	53,652
P63208	SKP1_HUMAN	163	18,658
P49448	DHE4_HUMAN	558	61,434
Q9Y678	COPG1_HUMAN	874	97,718
O75390	CISY_HUMAN	466	51,712
Q96HC4	PDLI5_HUMAN	596	63,945
O15075	DCLK1_HUMAN	740	82,224
O95394	AGM1_HUMAN	542	59,852
P05783	K1C18_HUMAN	430	48,058
P09496	CLCA_HUMAN	248	27,077
Q70UQ0	IKIP_HUMAN	350	39,309
P35998	PRS7_HUMAN	433	48,634
Q9Y2T7	YBOX2_HUMAN	364	38,518
P07858	CATB_HUMAN	339	37,822
Q9UBR2	CATZ_HUMAN	303	33,868
P17931	LEG3_HUMAN	250	26,152
P46781	RS9_HUMAN	194	22,591
P40939	ECHA_HUMAN	763	83,000
P20337	RAB3B_HUMAN	219	24,758
O00231	PSD11_HUMAN	422	47,464
Q92688	AN32B_HUMAN	251	28,788
P04406	G3P_HUMAN	335	36,053
P62266	RS23_HUMAN	143	15,808
O60763	USO1_HUMAN	962	107,895
P09038	FGF2_HUMAN	288	30,770
P34931	HS71L_HUMAN	641	70,375
Q14764	MVP_HUMAN	893	99,327
P53396	ACLY_HUMAN	1101	120,839
O00232	PSD12_HUMAN	456	52,904
P19338	NUCL_HUMAN	710	76,614
P47914	RL29_HUMAN	159	17,752
O00299	CLIC1_HUMAN	241	26,923
Q9NYU2	UGGG1_HUMAN	1555	177,190
Q07954	LRP1_HUMAN	4544	504,606
Q92841	DDX17_HUMAN	729	80,272
Q07812	BAX_HUMAN	192	21,184
P62333	PRS10_HUMAN	389	44,173
P13010	XRCC5_HUMAN	732	82,705
Q96P70	IPO9_HUMAN	1041	115,963
Q13185	CBX3_HUMAN	183	20,811
Q14240	IF4A2_HUMAN	407	46,402
P61978	HNRPK_HUMAN	463	50,976
P31946	1433B_HUMAN	246	28,082
P62258	1433E_HUMAN	255	29,174
P16278	BGAL_HUMAN	677	76,075
P31942	HNRH3_HUMAN	346	36,926
P02545	LMNA_HUMAN	664	74,139
O15260	SURF4_HUMAN	269	30,394
P25787	PSA2_HUMAN	234	25,899
P09110	THIK_HUMAN	424	44,292
Q9BS26	ERP44_HUMAN	406	46,971
P45877	PPIC_HUMAN	212	22,763
Q04446	GLGB_HUMAN	702	80,474
Q09328	MGT5A_HUMAN	741	84,543
Q86UP2	KTN1_HUMAN	1357	156,275
P30050	RL12_HUMAN	165	17,819
Q9Y4L1	HYOU1_HUMAN	999	111,335
P49411	EFTU_HUMAN	452	49,542
P07384	CAN1_HUMAN	714	81,890
P28482	MK01_HUMAN	360	41,390
P63241	IF5A1_HUMAN	154	16,832
Q9Y230	RUVB2_HUMAN	463	51,157
P61313	RL15_HUMAN	204	24,146
P17844	DDX5_HUMAN	614	69,148
P17980	PRS6A_HUMAN	439	49,204
Q9NVA2	SEP11_HUMAN	429	49,398
Q14151	SAFB2_HUMAN	953	107,473
P04080	CYTB_HUMAN	98	11,140
P11047	LAMC1_HUMAN	1609	177,603
Q15019	SEPT2_HUMAN	361	41,487
Q8IY81	SPB1_HUMAN	847	96,558
Q04837	SSBP_HUMAN	148	17,260
Q04760	LGUL_HUMAN	184	20,778
P35080	PROF2_HUMAN	140	15,046
P60660	MYL6_HUMAN	151	16,930
P06899	H2B1J_HUMAN	126	13,904
Q9H8Y8	GORS2_HUMAN	452	47,145
P28838	AMPL_HUMAN	519	56,166
P00568	KAD1_HUMAN	194	21,635
Q9ULC4	MCTS1_HUMAN	181	20,555
Q9BUF5	TBB6_HUMAN	446	49,857
Q9UBI6	GBG12_HUMAN	72	8,006
P80303	NUCB2_HUMAN	420	50,196
Q27J81	INF2_HUMAN	1249	135,624
O14980	XPO1_HUMAN	1071	123,386
P06703	S10A6_HUMAN	90	10,180
P00491	PNPH_HUMAN	289	32,118
P26038	MOES_HUMAN	577	67,820
Q92499	DDX1_HUMAN	740	82,432
Q9HDC9	APMAP_HUMAN	416	46,480
Q99471	PFD5_HUMAN	154	17,328
Q15233	NONO_HUMAN	471	54,232
P00558	PGK1_HUMAN	417	44,615
P09525	ANXA4_HUMAN	319	35,883
P37837	TALDO_HUMAN	337	37,540
P61254	RL26_HUMAN	145	17,258
Q9ULC3	RAB23_HUMAN	237	26,659
P05186	PPBT_HUMAN	524	57,305
P55060	XPO2_HUMAN	971	110,417
P22234	PUR6_HUMAN	425	47,079
P62942	FKB1A_HUMAN	108	11,951
P08123	CO1A2_HUMAN	1366	129,314
P06733	ENOA_HUMAN	434	47,169
O43143	DHX15_HUMAN	795	90,933
P49458	SRP09_HUMAN	86	10,112
Q14315	FLNC_HUMAN	2725	291,022
Q9Y3U8	RL36_HUMAN	105	12,254
P83731	RL24_HUMAN	157	17,779
P63220	RS21_HUMAN	83	9,111
P55145	MANF_HUMAN	182	20,700
P51911	CNN1_HUMAN	297	33,170
P13645	K1C10_HUMAN	584	58,827
O43542	XRCC3_HUMAN	346	37,850
P62314	SMD1_HUMAN	119	13,282
P62241	RS8_HUMAN	208	24,205
P62424	RL7A_HUMAN	266	29,996
P61981	1433G_HUMAN	247	28,303
Q5VTE0	EF1A3_HUMAN	462	50,185
Q96AY3	FKB10_HUMAN	582	64,245
P54727	RD23B_HUMAN	409	43,171
P20908	CO5A1_HUMAN	1838	183,560
Q15365	PCBP1_HUMAN	356	37,498
O75083	WDR1_HUMAN	606	66,194
P23528	COF1_HUMAN	166	18,502
P05198	IF2A_HUMAN	315	36,112
O75531	BAF_HUMAN	89	10,059
Q15637	SF01_HUMAN	639	68,330
P81605	DCD_HUMAN	110	11,284
P23634	AT2B4_HUMAN	1241	137,920
Q8TEX9	IPO4_HUMAN	1081	118,715
Q71DI3	H32_HUMAN	136	15,388
P20962	PTMS_HUMAN	102	11,530
Q9P2J5	SYLC_HUMAN	1176	134,466
Q9BRP8	PYM1_HUMAN	204	22,656
Q92896	GSLG1_HUMAN	1179	134,552
O43399	TPD54_HUMAN	206	22,238
Q12906	ILF3_HUMAN	894	95,338
P78559	MAP1A_HUMAN	2803	305,485
P41091	IF2G_HUMAN	472	51,109
Q8TBQ9	KISHA_HUMAN	72	8,060
P07900	HS90A_HUMAN	732	84,660
P13987	CD59_HUMAN	128	14,177
P09497	CLCB_HUMAN	229	25,190
Q12907	LMAN2_HUMAN	356	40,229
P51571	SSRD_HUMAN	173	18,999
Q13263	TIF1B_HUMAN	835	88,550
Q9NRX1	PNO1_HUMAN	252	27,924
P11940	PABP1_HUMAN	636	70,671
P84077	ARF1_HUMAN	181	20,697
P54687	BCAT1_HUMAN	386	42,966
P62841	RS15_HUMAN	145	17,040
Q00610	CLH1_HUMAN	1675	191,615
Q14192	FHL2_HUMAN	279	32,193
P00387	NB5R3_HUMAN	301	34,235
Q9NZN4	EHD2_HUMAN	543	61,161
P63104	1433Z_HUMAN	245	27,745
O00303	EIF3F_HUMAN	357	37,564
Q9UHG3	PCYOX_HUMAN	505	56,640
P36578	RL4_HUMAN	427	47,697
O15144	ARPC2_HUMAN	300	34,333
P07195	LDHB_HUMAN	334	36,638
P02461	CO3A1_HUMAN	1466	138,564
Q12797	ASPH_HUMAN	758	85,863
Q13813	SPTN1_HUMAN	2472	284,539
Q9Y490	TLN1_HUMAN	2541	269,767
P0DMV9	HS71B_HUMAN	641	70,052
Q14974	IMB1_HUMAN	876	97,170
O00571	DDX3X_HUMAN	662	73,243
Q6NZI2	PTRF_HUMAN	390	43,476
O60506	HNRPQ_HUMAN	623	69,603
P30044	PRDX5_HUMAN	214	22,086
P49189	AL9A1_HUMAN	494	53,802
Q02878	RL6_HUMAN	288	32,728
Q86YS7	C2CD5_HUMAN	1000	110,447
P26639	SYTC_HUMAN	723	83,435
Q9UNX3	RL26L_HUMAN	145	17,256
Q86VP6	CAND1_HUMAN	1230	136,376
P19623	SPEE_HUMAN	302	33,825
Q9NVD7	PARVA_HUMAN	372	42,244
Q92783	STAM1_HUMAN	540	59,180
P46459	NSF_HUMAN	744	82,594
Q9Y3F4	STRAP_HUMAN	350	38,438
P05141	ADT2_HUMAN	298	32,852
P84157	MXRA7_HUMAN	204	21,466
P22314	UBA1_HUMAN	1058	117,849
Q00325	MPCP_HUMAN	362	40,095
P08133	ANXA6_HUMAN	673	75,873
Q08211	DHX9_HUMAN	1270	140,958
Q6EEV6	SUMO4_HUMAN	95	10,685
P43243	MATR3_HUMAN	847	94,623
Q96CW1	AP2M1_HUMAN	435	49,655
Q9C0D4	Z518B_HUMAN	1074	119,531
Q99714	HCD2_HUMAN	261	26,923
P04083	ANXA1_HUMAN	346	38,714
Q15121	PEA15_HUMAN	130	15,040
P04843	RPN1_HUMAN	607	68,569
P63000	RAC1_HUMAN	192	21,450
O95837	GNA14_HUMAN	355	41,571
P48382	RFX5_HUMAN	616	65,323
P09936	UCHL1_HUMAN	223	24,824
Q12904	AIMP1_HUMAN	312	34,353
O95816	BAG2_HUMAN	211	23,772
P35754	GLRX1_HUMAN	106	11,776
P07099	HYEP_HUMAN	455	52,949
P20674	COX5A_HUMAN	150	16,762
P62495	ERF1_HUMAN	437	49,031
P00846	ATP6_HUMAN	226	24,817
P04264	K2C1_HUMAN	644	66,039
P62805	H4_HUMAN	103	11,367
Q99584	S10AD_HUMAN	98	11,471
P60981	DEST_HUMAN	165	18,506
O95342	ABCBB_HUMAN	1321	146,407
P05556	ITB1_HUMAN	798	88,415
P99999	CYC_HUMAN	105	11,749
Q07021	C1QBP_HUMAN	282	31,362
Q92973	TNPO1_HUMAN	898	102,355
P60900	PSA6_HUMAN	246	27,399
Q92797	SYMPK_HUMAN	1274	141,148
Q99832	TCPH_HUMAN	543	59,367
P54578	UBP14_HUMAN	494	56,069
Q9UG63	ABCF2_HUMAN	623	71,290
P21796	VDAC1_HUMAN	283	30,773
O43731	ERD23_HUMAN	214	25,027
P06744	G6PI_HUMAN	558	63,147
Q99536	VAT1_HUMAN	393	41,920
P11413	G6PD_HUMAN	515	59,257
P04844	RPN2_HUMAN	631	69,284
P16402	H13_HUMAN	221	22,350
O75340	PDCD6_HUMAN	191	21,868
O14818	PSA7_HUMAN	248	27,887
P36776	LONM_HUMAN	959	106,489
Q99460	PSMD1_HUMAN	953	105,836
P25788	PSA3_HUMAN	255	28,433
P39687	AN32A_HUMAN	249	28,585
P62873	GBB1_HUMAN	340	37,377
Q92813	IOD2_HUMAN	273	30,552
P21980	TGM2_HUMAN	687	77,329
Q16531	DDB1_HUMAN	1140	126,968
P62888	RL30_HUMAN	115	12,784
O75131	CPNE3_HUMAN	537	60,131
Q8NAB2	KBTB3_HUMAN	608	69,395
O00410	IPO5_HUMAN	1097	123,630
Q13442	HAP28_HUMAN	181	20,630
P07814	SYEP_HUMAN	1512	170,591
Q16851	UGPA_HUMAN	508	56,940
Q12888	TP53B_HUMAN	1972	213,574
Q99873	ANM1_HUMAN	361	41,516
P11177	ODPB_HUMAN	359	39,233
P35580	MYH10_HUMAN	1976	228,999
P26599	PTBP1_HUMAN	531	57,221
P12268	IMDH2_HUMAN	514	55,805
P24534	EF1B_HUMAN	225	24,764
P05121	PAI1_HUMAN	402	45,060
O00264	PGRC1_HUMAN	195	21,671
O95817	BAG3_HUMAN	575	61,595
P61158	ARP3_HUMAN	418	47,371
Q02952	AKA12_HUMAN	1782	191,482
P52597	HNRPF_HUMAN	415	45,672
Q96M27	PRRC1_HUMAN	445	46,701
P26022	PTX3_HUMAN	381	41,976
P30084	ECHM_HUMAN	290	31,387
Q06830	PRDX1_HUMAN	199	22,110
Q6FI13	H2A2A_HUMAN	130	14,095
P40306	PSB10_HUMAN	273	28,936
P06576	ATPB_HUMAN	529	56,560
Q96QB1	RHG07_HUMAN	1528	170,591
P34897	GLYM_HUMAN	504	55,993
P23284	PPIB_HUMAN	216	23,743
P41567	EIF1_HUMAN	113	12,732
Q9BVK6	TMED9_HUMAN	235	27,277
Q9BYX7	ACTBM_HUMAN	375	42,016
P78371	TCPB_HUMAN	535	57,488
Q9P0L0	VAPA_HUMAN	249	27,893
Q9BVC6	TM109_HUMAN	243	26,210
P49257	LMAN1_HUMAN	510	57,549
P49591	SYSC_HUMAN	514	58,777
Q9BTV4	TMM43_HUMAN	400	44,876
P62913	RL11_HUMAN	178	20,252
P62753	RS6_HUMAN	249	28,681
P68371	TBB4B_HUMAN	445	49,831
P63261	ACTG_HUMAN	375	41,793
Q92598	HS105_HUMAN	858	96,865
P63244	RACK1_HUMAN	317	35,077
Q9H9S3	S61A2_HUMAN	476	52,248
P52272	HNRPM_HUMAN	730	77,516
P08195	4F2_HUMAN	630	67,994
P30048	PRDX3_HUMAN	256	27,693
P49368	TCPG_HUMAN	545	60,534
Q0ZGT2	NEXN_HUMAN	675	80,658
Q04917	1433F_HUMAN	246	28,219
P62701	RS4X_HUMAN	263	29,598
P00403	COX2_HUMAN	227	25,565
P13473	LAMP2_HUMAN	410	44,961
P53007	TXTP_HUMAN	311	34,013
Q06033	ITIH3_HUMAN	890	99,849
Q9Y2B0	CNPY2_HUMAN	182	20,652
P04632	CPNS1_HUMAN	268	28,316
P07339	CATD_HUMAN	412	44,552
Q8WX93	PALLD_HUMAN	1383	150,564
P62136	PP1A_HUMAN	330	37,512
P25786	PSA1_HUMAN	263	29,556
P33176	KINH_HUMAN	963	109,685
Q13724	MOGS_HUMAN	837	91,918
O94905	ERLN2_HUMAN	339	37,840
Q15181	IPYR_HUMAN	289	32,660
P67936	TPM4_HUMAN	248	28,522
P40925	MDHC_HUMAN	334	36,426
Q9NYL9	TMOD3_HUMAN	352	39,595
P52209	6PGD_HUMAN	483	53,140
Q9H1E3	NUCKS_HUMAN	243	27,296
P43307	SSRA_HUMAN	286	32,235
Q99426	TBCB_HUMAN	244	27,326
P00338	LDHA_HUMAN	332	36,689
O00244	ATOX1_HUMAN	68	7,402
Q92843	B2CL2_HUMAN	193	20,746
Q15005	SPCS2_HUMAN	226	25,003
P52907	CAZA1_HUMAN	286	32,923
Q01813	PFKAP_HUMAN	784	85,596
Q9Y3E0	GOT1B_HUMAN	138	15,426
O75368	SH3L1_HUMAN	114	12,774
P07108	ACBP_HUMAN	87	10,044
P51688	SPHM_HUMAN	502	56,695
Q6P2Q9	PRP8_HUMAN	2335	273,600
P16152	CBR1_HUMAN	277	30,375
Q9UHD8	SEPT9_HUMAN	586	65,401
Q12792	TWF1_HUMAN	350	40,283
P49720	PSB3_HUMAN	205	22,949
P08243	ASNS_HUMAN	561	64,370
Q15366	PCBP2_HUMAN	365	38,580
Q9Y5M8	SRPRB_HUMAN	271	29,702
P35613	BASI_HUMAN	385	42,200
P46821	MAP1B_HUMAN	2468	270,634
P27797	CALR_HUMAN	417	48,142
P07602	SAP_HUMAN	524	58,113
P09960	LKHA4_HUMAN	611	69,285
P78527	PRKDC_HUMAN	4128	469,089
Q9Y305	ACOT9_HUMAN	439	49,902
Q969H8	MYDGF_HUMAN	173	18,795

## Sheet: ID pMSCs D24
ID pMSCs D24
Entry	Entry name	Length	Mass
P21964	COMT_HUMAN	271	30,037
P42766	RL35_HUMAN	123	14,551
P51659	DHB4_HUMAN	736	79,686
P09211	GSTP1_HUMAN	210	23,356
P11766	ADHX_HUMAN	374	39,724
P29966	MARCS_HUMAN	332	31,555
P61160	ARP2_HUMAN	394	44,761
Q07020	RL18_HUMAN	188	21,634
Q99623	PHB2_HUMAN	299	33,296
Q9Y3I0	RTCB_HUMAN	505	55,210
Q15404	RSU1_HUMAN	277	31,540
Q14697	GANAB_HUMAN	944	106,874
P38646	GRP75_HUMAN	679	73,680
P00966	ASSY_HUMAN	412	46,530
Q8WUD1	RAB2B_HUMAN	216	24,214
P63167	DYL1_HUMAN	89	10,366
Q71U36	TBA1A_HUMAN	451	50,136
Q15758	AAAT_HUMAN	541	56,598
P62750	RL23A_HUMAN	156	17,695
O14974	MYPT1_HUMAN	1030	115,281
Q99829	CPNE1_HUMAN	537	59,059
P60866	RS20_HUMAN	119	13,373
O95197	RTN3_HUMAN	1032	112,611
P62917	RL8_HUMAN	257	28,025
P18621	RL17_HUMAN	184	21,397
P42677	RS27_HUMAN	84	9,461
Q8NBS9	TXND5_HUMAN	432	47,629
P40123	CAP2_HUMAN	477	52,824
P61106	RAB14_HUMAN	215	23,897
P13073	COX41_HUMAN	169	19,577
P45974	UBP5_HUMAN	858	95,786
P01903	DRA_HUMAN	254	28,607
P0DMV8	HS71A_HUMAN	641	70,052
O00154	BACH_HUMAN	380	41,796
P29728	OAS2_HUMAN	719	82,431
P62081	RS7_HUMAN	194	22,127
P50454	SERPH_HUMAN	418	46,441
Q9NRP0	OSTC_HUMAN	149	16,829
O14924	RGS12_HUMAN	1447	156,357
P61204	ARF3_HUMAN	181	20,601
Q86YT5	S13A5_HUMAN	568	63,062
P05388	RLA0_HUMAN	317	34,274
Q9H3K6	BOLA2_HUMAN	86	10,117
Q8IWE2	NXP20_HUMAN	563	60,742
Q8NC51	PAIRB_HUMAN	408	44,965
P50914	RL14_HUMAN	215	23,432
Q0VFZ6	CC173_HUMAN	552	66,403
P61353	RL27_HUMAN	136	15,798
Q9ULC6	PADI1_HUMAN	663	74,666
P62910	RL32_HUMAN	135	15,860
P13797	PLST_HUMAN	630	70,811
P51991	ROA3_HUMAN	378	39,595
O75347	TBCA_HUMAN	108	12,855
O60716	CTND1_HUMAN	968	108,170
Q9NZ08	ERAP1_HUMAN	941	107,235
Q12802	AKP13_HUMAN	2813	307,550
P50995	ANX11_HUMAN	505	54,390
P50991	TCPD_HUMAN	539	57,924
P09972	ALDOC_HUMAN	364	39,456
P13667	PDIA4_HUMAN	645	72,932
Q01105	SET_HUMAN	290	33,489
P62263	RS14_HUMAN	151	16,273
P62937	PPIA_HUMAN	165	18,012
P41250	SYG_HUMAN	739	83,166
P30086	PEBP1_HUMAN	187	21,057
O95340	PAPS2_HUMAN	614	69,501
P52943	CRIP2_HUMAN	208	22,493
Q86UE4	LYRIC_HUMAN	582	63,837
P60903	S10AA_HUMAN	97	11,203
O75915	PRAF3_HUMAN	188	21,615
P61077	UB2D3_HUMAN	147	16,687
E9PAV3	NACAM_HUMAN	2078	205,422
P55084	ECHB_HUMAN	474	51,294
Q14019	COTL1_HUMAN	142	15,945
Q86XR7	TCAM2_HUMAN	235	26,916
Q9BR76	COR1B_HUMAN	489	54,235
P62304	RUXE_HUMAN	92	10,804
P04350	TBB4A_HUMAN	444	49,586
Q15370	ELOB_HUMAN	118	13,133
P40763	STAT3_HUMAN	770	88,068
Q07065	CKAP4_HUMAN	602	66,022
P48556	PSMD8_HUMAN	350	39,612
P12955	PEPD_HUMAN	493	54,548
Q15185	TEBP_HUMAN	160	18,697
O14933	UB2L6_HUMAN	153	17,769
P62857	RS28_HUMAN	69	7,841
Q06323	PSME1_HUMAN	249	28,723
P14618	KPYM_HUMAN	531	57,937
Q9Y371	SHLB1_HUMAN	365	40,796
Q96NT0	CC115_HUMAN	180	19,761
P67809	YBOX1_HUMAN	324	35,924
Q02818	NUCB1_HUMAN	461	53,879
Q3KQU3	MA7D1_HUMAN	841	92,820
P30043	BLVRB_HUMAN	206	22,119
Q13283	G3BP1_HUMAN	466	52,164
Q14247	SRC8_HUMAN	550	61,586
Q16543	CDC37_HUMAN	378	44,468
Q9UKV3	ACINU_HUMAN	1341	151,862
P21291	CSRP1_HUMAN	193	20,567
P54289	CA2D1_HUMAN	1103	124,568
Q13077	TRAF1_HUMAN	416	46,164
P62330	ARF6_HUMAN	175	20,082
Q02543	RL18A_HUMAN	176	20,762
P61619	S61A1_HUMAN	476	52,265
P25789	PSA4_HUMAN	261	29,484
P07951	TPM2_HUMAN	284	32,851
P53004	BIEA_HUMAN	296	33,428
Q9Y5Z4	HEBP2_HUMAN	205	22,875
Q14152	EIF3A_HUMAN	1382	166,569
Q00688	FKBP3_HUMAN	224	25,177
Q14728	MFS10_HUMAN	455	48,339
Q8NEG4	FA83F_HUMAN	500	55,486
O95782	AP2A1_HUMAN	977	107,546
P20290	BTF3_HUMAN	206	22,168
Q9Y617	SERC_HUMAN	370	40,423
O43242	PSMD3_HUMAN	534	60,978
P14854	CX6B1_HUMAN	86	10,192
Q562R1	ACTBL_HUMAN	376	42,003
P36542	ATPG_HUMAN	298	32,996
P84103	SRSF3_HUMAN	164	19,330
Q15691	MARE1_HUMAN	268	29,999
Q02218	ODO1_HUMAN	1023	115,935
P60891	PRPS1_HUMAN	318	34,834
A6NCE7	MP3B2_HUMAN	125	14,628
Q8TDX7	NEK7_HUMAN	302	34,551
P40429	RL13A_HUMAN	203	23,577
P62979	RS27A_HUMAN	156	17,965
P04233	HG2A_HUMAN	296	33,516
Q9HAV7	GRPE1_HUMAN	217	24,279
Q9Y3D6	FIS1_HUMAN	152	16,938
P39023	RL3_HUMAN	403	46,109
P26368	U2AF2_HUMAN	475	53,501
P05161	ISG15_HUMAN	165	17,888
P59998	ARPC4_HUMAN	168	19,667
P42224	STAT1_HUMAN	750	87,335
Q66K74	MAP1S_HUMAN	1059	112,211
P04222	1C03_HUMAN	366	40,861
P49589	SYCC_HUMAN	748	85,473
P30153	2AAA_HUMAN	589	65,309
P00367	DHE3_HUMAN	558	61,398
P0DME0	SETLP_HUMAN	302	34,882
P17655	CAN2_HUMAN	700	79,995
P02794	FRIH_HUMAN	183	21,226
Q9NZM1	MYOF_HUMAN	2061	234,709
Q5JYT7	K1755_HUMAN	1200	130,846
Q9UHQ9	NB5R1_HUMAN	305	34,095
P61769	B2MG_HUMAN	119	13,715
Q32P28	P3H1_HUMAN	736	83,394
P49736	MCM2_HUMAN	904	101,896
P49755	TMEDA_HUMAN	219	24,976
P10314	1A32_HUMAN	365	41,048
Q9NUL5	RYDEN_HUMAN	291	33,110
P07437	TBB5_HUMAN	444	49,671
P12109	CO6A1_HUMAN	1028	108,529
Q969G5	PRDBP_HUMAN	261	27,701
Q99798	ACON_HUMAN	780	85,425
P52815	RM12_HUMAN	198	21,348
P06756	ITAV_HUMAN	1048	116,038
P31150	GDIA_HUMAN	447	50,583
Q15847	ADIRF_HUMAN	76	7,855
P10301	RRAS_HUMAN	218	23,480
P78417	GSTO1_HUMAN	241	27,566
Q96CV9	OPTN_HUMAN	577	65,921
P07738	PMGE_HUMAN	259	30,005
Q8WUM4	PDC6I_HUMAN	868	96,023
Q9Y2D5	AKAP2_HUMAN	859	94,661
Q05682	CALD1_HUMAN	793	93,231
Q13492	PICAL_HUMAN	652	70,755
O14561	ACPM_HUMAN	156	17,417
P09543	CN37_HUMAN	421	47,579
P28300	LYOX_HUMAN	417	46,944
O60869	EDF1_HUMAN	148	16,369
P13489	RINI_HUMAN	461	49,973
P10768	ESTD_HUMAN	282	31,463
P63172	DYLT1_HUMAN	113	12,452
P49207	RL34_HUMAN	117	13,293
Q03519	TAP2_HUMAN	686	75,664
P50395	GDIB_HUMAN	445	50,663
Q92791	SC65_HUMAN	437	50,381
Q96PP8	GBP5_HUMAN	586	66,617
Q02809	PLOD1_HUMAN	727	83,550
P61916	NPC2_HUMAN	151	16,570
Q13561	DCTN2_HUMAN	401	44,231
P15559	NQO1_HUMAN	274	30,868
P15880	RS2_HUMAN	293	31,324
P61803	DAD1_HUMAN	113	12,497
Q16555	DPYL2_HUMAN	572	62,294
Q16881	TRXR1_HUMAN	649	70,906
P39656	OST48_HUMAN	456	50,801
Q15363	TMED2_HUMAN	201	22,761
Q9UBG0	MRC2_HUMAN	1479	166,674
P32455	GBP1_HUMAN	592	67,931
P16615	AT2A2_HUMAN	1042	114,757
P46783	RS10_HUMAN	165	18,898
P43686	PRS6B_HUMAN	418	47,366
Q9NVJ2	ARL8B_HUMAN	186	21,539
Q16698	DECR_HUMAN	335	36,068
P62269	RS18_HUMAN	152	17,719
O95373	IPO7_HUMAN	1038	119,517
Q969X5	ERGI1_HUMAN	290	32,592
P18206	VINC_HUMAN	1134	123,799
O14879	IFIT3_HUMAN	490	55,985
P27701	CD82_HUMAN	267	29,626
P61019	RAB2A_HUMAN	212	23,546
P09486	SPRC_HUMAN	303	34,632
Q8WWI1	LMO7_HUMAN	1683	192,696
Q15436	SC23A_HUMAN	765	86,161
P55072	TERA_HUMAN	806	89,322
O95302	FKBP9_HUMAN	570	63,084
O15427	MOT4_HUMAN	465	49,469
Q86SE5	RALYL_HUMAN	291	32,331
P43490	NAMPT_HUMAN	491	55,521
P68036	UB2L3_HUMAN	154	17,862
P30459	1A74_HUMAN	365	40,891
P46977	STT3A_HUMAN	705	80,530
Q9UL46	PSME2_HUMAN	239	27,402
P62195	PRS8_HUMAN	406	45,626
P10644	KAP0_HUMAN	381	42,982
P04181	OAT_HUMAN	439	48,535
P23396	RS3_HUMAN	243	26,688
O14617	AP3D1_HUMAN	1153	130,158
P16104	H2AX_HUMAN	143	15,145
P62861	RS30_HUMAN	59	6,648
P09104	ENOG_HUMAN	434	47,269
P20618	PSB1_HUMAN	241	26,489
P41252	SYIC_HUMAN	1262	144,498
Q03135	CAV1_HUMAN	178	20,472
Q01995	TAGL_HUMAN	201	22,611
P11142	HSP7C_HUMAN	646	70,898
P14550	AK1A1_HUMAN	325	36,573
O75396	SC22B_HUMAN	215	24,593
P62829	RL23_HUMAN	140	14,865
P30041	PRDX6_HUMAN	224	25,035
P55209	NP1L1_HUMAN	391	45,374
P09622	DLDH_HUMAN	509	54,177
P60033	CD81_HUMAN	236	25,809
Q9BQE3	TBA1C_HUMAN	449	49,895
P56537	IF6_HUMAN	245	26,599
Q13838	DX39B_HUMAN	428	48,991
Q9H9B4	SFXN1_HUMAN	322	35,619
O60684	IMA7_HUMAN	536	60,030
O75506	HSBP1_HUMAN	76	8,544
P35268	RL22_HUMAN	128	14,787
P63279	UBC9_HUMAN	158	18,007
Q8N556	AFAP1_HUMAN	730	80,725
P29401	TKT_HUMAN	623	67,878
Q15293	RCN1_HUMAN	331	38,890
Q16891	MIC60_HUMAN	758	83,678
O15145	ARPC3_HUMAN	178	20,547
O95336	6PGL_HUMAN	258	27,547
P68032	ACTC_HUMAN	377	42,019
Q10472	GALT1_HUMAN	559	64,219
O76039	CDKL5_HUMAN	1030	115,538
P08754	GNAI3_HUMAN	354	40,532
O00160	MYO1F_HUMAN	1098	124,844
P17174	AATC_HUMAN	413	46,248
P53618	COPB_HUMAN	953	107,142
Q16401	PSMD5_HUMAN	504	56,196
P09493	TPM1_HUMAN	284	32,709
P48509	CD151_HUMAN	253	28,295
Q9UJU6	DBNL_HUMAN	430	48,207
O00151	PDLI1_HUMAN	329	36,072
Q92616	GCN1_HUMAN	2671	292,758
Q9UBQ7	GRHPR_HUMAN	328	35,668
P25705	ATPA_HUMAN	553	59,751
Q16181	SEPT7_HUMAN	437	50,680
Q9BRF8	CPPED_HUMAN	314	35,548
P12081	SYHC_HUMAN	509	57,411
O60493	SNX3_HUMAN	162	18,762
P61026	RAB10_HUMAN	200	22,541
P18077	RL35A_HUMAN	110	12,538
P08648	ITA5_HUMAN	1049	114,536
P35637	FUS_HUMAN	526	53,426
Q15008	PSMD6_HUMAN	389	45,531
P26640	SYVC_HUMAN	1264	140,476
O43707	ACTN4_HUMAN	911	104,854
P28331	NDUS1_HUMAN	727	79,468
P15144	AMPN_HUMAN	967	109,540
Q15084	PDIA6_HUMAN	440	48,121
P08865	RSSA_HUMAN	295	32,854
P26641	EF1G_HUMAN	437	50,119
Q9BXT2	CCG6_HUMAN	260	28,129
O94826	TOM70_HUMAN	608	67,455
P11021	GRP78_HUMAN	654	72,333
O43776	SYNC_HUMAN	548	62,943
P16070	CD44_HUMAN	742	81,538
O15533	TPSN_HUMAN	448	47,626
P34932	HSP74_HUMAN	840	94,331
P30626	SORCN_HUMAN	198	21,676
P68363	TBA1B_HUMAN	451	50,152
Q99497	PARK7_HUMAN	189	19,891
P17987	TCPA_HUMAN	556	60,344
Q15149	PLEC_HUMAN	4684	531,791
P55010	IF5_HUMAN	431	49,223
P06753	TPM3_HUMAN	285	32,950
P02751	FINC_HUMAN	2386	262,625
P51149	RAB7A_HUMAN	207	23,490
P52306	GDS1_HUMAN	607	66,317
Q96KP4	CNDP2_HUMAN	475	52,878
Q07955	SRSF1_HUMAN	248	27,745
P15311	EZRI_HUMAN	586	69,413
Q9NQW7	XPP1_HUMAN	623	69,918
P06737	PYGL_HUMAN	847	97,149
Q71UM5	RS27L_HUMAN	84	9,477
P19022	CADH2_HUMAN	906	99,809
P78344	IF4G2_HUMAN	907	102,362
P50990	TCPQ_HUMAN	548	59,621
P27816	MAP4_HUMAN	1152	121,005
P22695	QCR2_HUMAN	453	48,443
P35232	PHB_HUMAN	272	29,804
P08631	HCK_HUMAN	526	59,600
P30837	AL1B1_HUMAN	517	57,206
Q96FQ6	S10AG_HUMAN	103	11,801
Q9Y3Z3	SAMH1_HUMAN	626	72,201
P11216	PYGB_HUMAN	843	96,696
P62491	RB11A_HUMAN	216	24,394
P21589	5NTD_HUMAN	574	63,368
Q04941	PLP2_HUMAN	152	16,691
P46779	RL28_HUMAN	137	15,748
P36957	ODO2_HUMAN	453	48,755
O43488	ARK72_HUMAN	359	39,589
Q86WV6	STING_HUMAN	379	42,193
Q13418	ILK_HUMAN	452	51,419
P32119	PRDX2_HUMAN	198	21,892
Q96HE7	ERO1A_HUMAN	468	54,393
Q9NRV9	HEBP1_HUMAN	189	21,097
P20042	IF2B_HUMAN	333	38,388
Q13557	KCC2D_HUMAN	499	56,369
P62191	PRS4_HUMAN	440	49,185
P60842	IF4A1_HUMAN	406	46,154
Q13642	FHL1_HUMAN	323	36,263
P14314	GLU2B_HUMAN	528	59,425
O94925	GLSK_HUMAN	669	73,461
Q8TF09	DLRB2_HUMAN	96	10,855
Q16643	DREB_HUMAN	649	71,429
O15511	ARPC5_HUMAN	151	16,320
O00192	ARVC_HUMAN	962	104,642
P26885	FKBP2_HUMAN	142	15,649
P35579	MYH9_HUMAN	1960	226,532
P12956	XRCC6_HUMAN	609	69,843
Q8NHP8	PLBL2_HUMAN	589	65,472
O95786	DDX58_HUMAN	925	106,600
Q9H930	SP14L_HUMAN	580	67,005
P62140	PP1B_HUMAN	327	37,187
Q16222	UAP1_HUMAN	522	58,769
Q9NT22	EMIL3_HUMAN	766	82,647
P07355	ANXA2_HUMAN	339	38,604
Q15629	TRAM1_HUMAN	374	43,072
P26006	ITA3_HUMAN	1051	116,612
Q15836	VAMP3_HUMAN	100	11,309
Q04637	IF4G1_HUMAN	1599	175,491
P46940	IQGA1_HUMAN	1657	189,252
Q9UNM6	PSD13_HUMAN	376	42,945
Q9UQ80	PA2G4_HUMAN	394	43,787
P09382	LEG1_HUMAN	135	14,716
O15173	PGRC2_HUMAN	223	23,818
P61604	CH10_HUMAN	102	10,932
Q9P015	RM15_HUMAN	296	33,420
Q9Y678	COPG1_HUMAN	874	97,718
P63208	SKP1_HUMAN	163	18,658
O75390	CISY_HUMAN	466	51,712
P15502	ELN_HUMAN	786	68,469
P09496	CLCA_HUMAN	248	27,077
Q70UQ0	IKIP_HUMAN	350	39,309
P07858	CATB_HUMAN	339	37,822
P17931	LEG3_HUMAN	250	26,152
P40939	ECHA_HUMAN	763	83,000
O00231	PSD11_HUMAN	422	47,464
Q9P1F3	ABRAL_HUMAN	81	9,056
Q92688	AN32B_HUMAN	251	28,788
P04406	G3P_HUMAN	335	36,053
O60763	USO1_HUMAN	962	107,895
Q9Y2Q3	GSTK1_HUMAN	226	25,497
Q08722	CD47_HUMAN	323	35,214
P13010	XRCC5_HUMAN	732	82,705
P61978	HNRPK_HUMAN	463	50,976
P31946	1433B_HUMAN	246	28,082
P62258	1433E_HUMAN	255	29,174
P32456	GBP2_HUMAN	591	67,209
P02545	LMNA_HUMAN	664	74,139
P09110	THIK_HUMAN	424	44,292
Q9BS26	ERP44_HUMAN	406	46,971
Q04446	GLGB_HUMAN	702	80,474
Q86UP2	KTN1_HUMAN	1357	156,275
P30050	RL12_HUMAN	165	17,819
P28482	MK01_HUMAN	360	41,390
Q9Y230	RUVB2_HUMAN	463	51,157
P61313	RL15_HUMAN	204	24,146
P17980	PRS6A_HUMAN	439	49,204
P13501	CCL5_HUMAN	91	9,990
P04080	CYTB_HUMAN	98	11,140
Q10589	BST2_HUMAN	180	19,769
P60660	MYL6_HUMAN	151	16,930
Q9H8Y8	GORS2_HUMAN	452	47,145
P28838	AMPL_HUMAN	519	56,166
Q9BUF5	TBB6_HUMAN	446	49,857
P26038	MOES_HUMAN	577	67,820
Q9HDC9	APMAP_HUMAN	416	46,480
P00558	PGK1_HUMAN	417	44,615
P61254	RL26_HUMAN	145	17,258
Q9ULC3	RAB23_HUMAN	237	26,659
P05186	PPBT_HUMAN	524	57,305
P06733	ENOA_HUMAN	434	47,169
P49458	SRP09_HUMAN	86	10,112
Q14315	FLNC_HUMAN	2725	291,022
P83731	RL24_HUMAN	157	17,779
P52630	STAT2_HUMAN	851	97,916
P13645	K1C10_HUMAN	584	58,827
P62314	SMD1_HUMAN	119	13,282
P62424	RL7A_HUMAN	266	29,996
P61981	1433G_HUMAN	247	28,303
Q9Y265	RUVB1_HUMAN	456	50,228
P20908	CO5A1_HUMAN	1838	183,560
O75083	WDR1_HUMAN	606	66,194
Q96PE1	AGRA2_HUMAN	1338	142,647
P23634	AT2B4_HUMAN	1241	137,920
Q9P2J5	SYLC_HUMAN	1176	134,466
Q71DI3	H32_HUMAN	136	15,388
O43399	TPD54_HUMAN	206	22,238
Q12906	ILF3_HUMAN	894	95,338
P78559	MAP1A_HUMAN	2803	305,485
P41091	IF2G_HUMAN	472	51,109
P07900	HS90A_HUMAN	732	84,660
P13987	CD59_HUMAN	128	14,177
P09497	CLCB_HUMAN	229	25,190
Q8NAF0	ZN579_HUMAN	562	60,509
Q9NRX1	PNO1_HUMAN	252	27,924
Q00610	CLH1_HUMAN	1675	191,615
Q9NZN4	EHD2_HUMAN	543	61,161
P63104	1433Z_HUMAN	245	27,745
Q14192	FHL2_HUMAN	279	32,193
O00303	EIF3F_HUMAN	357	37,564
P02461	CO3A1_HUMAN	1466	138,564
P07195	LDHB_HUMAN	334	36,638
P05362	ICAM1_HUMAN	532	57,825
P0DMV9	HS71B_HUMAN	641	70,052
O60506	HNRPQ_HUMAN	623	69,603
Q02878	RL6_HUMAN	288	32,728
Q9UNX3	RL26L_HUMAN	145	17,256
P26639	SYTC_HUMAN	723	83,435
P19623	SPEE_HUMAN	302	33,825
Q9NVD7	PARVA_HUMAN	372	42,244
Q6PF15	KLH35_HUMAN	583	62,892
Q08211	DHX9_HUMAN	1270	140,958
O43196	MSH5_HUMAN	834	92,875
P43243	MATR3_HUMAN	847	94,623
Q96CW1	AP2M1_HUMAN	435	49,655
Q99714	HCD2_HUMAN	261	26,923
Q9C0D4	Z518B_HUMAN	1074	119,531
Q15121	PEA15_HUMAN	130	15,040
Q96FJ2	DYL2_HUMAN	89	10,350
P63000	RAC1_HUMAN	192	21,450
P48382	RFX5_HUMAN	616	65,323
P09936	UCHL1_HUMAN	223	24,824
P07099	HYEP_HUMAN	455	52,949
P35222	CTNB1_HUMAN	781	85,497
P04264	K2C1_HUMAN	644	66,039
Q99584	S10AD_HUMAN	98	11,471
P62805	H4_HUMAN	103	11,367
O95342	ABCBB_HUMAN	1321	146,407
Q07021	C1QBP_HUMAN	282	31,362
Q99832	TCPH_HUMAN	543	59,367
P54578	UBP14_HUMAN	494	56,069
P56134	ATPK_HUMAN	94	10,918
P06744	G6PI_HUMAN	558	63,147
P11413	G6PD_HUMAN	515	59,257
P16402	H13_HUMAN	221	22,350
O14818	PSA7_HUMAN	248	27,887
P29590	PML_HUMAN	882	97,551
P25788	PSA3_HUMAN	255	28,433
P62873	GBB1_HUMAN	340	37,377
P13284	GILT_HUMAN	250	27,964
Q15349	KS6A2_HUMAN	733	83,239
Q96CS3	FAF2_HUMAN	445	52,623
Q8NAB2	KBTB3_HUMAN	608	69,395
O00410	IPO5_HUMAN	1097	123,630
Q13442	HAP28_HUMAN	181	20,630
Q16851	UGPA_HUMAN	508	56,940
Q99873	ANM1_HUMAN	361	41,516
Q6PIU2	NCEH1_HUMAN	408	45,808
P26599	PTBP1_HUMAN	531	57,221
P24534	EF1B_HUMAN	225	24,764
P19525	E2AK2_HUMAN	551	62,094
Q9NUU7	DD19A_HUMAN	478	53,975
P40616	ARL1_HUMAN	181	20,418
P52597	HNRPF_HUMAN	415	45,672
Q02952	AKA12_HUMAN	1782	191,482
P30084	ECHM_HUMAN	290	31,387
P23284	PPIB_HUMAN	216	23,743
Q92530	PSMF1_HUMAN	271	29,817
P78371	TCPB_HUMAN	535	57,488
P49257	LMAN1_HUMAN	510	57,549
Q9BTV4	TMM43_HUMAN	400	44,876
P62913	RL11_HUMAN	178	20,252
P63261	ACTG_HUMAN	375	41,793
P08195	4F2_HUMAN	630	67,994
P49368	TCPG_HUMAN	545	60,534
P00403	COX2_HUMAN	227	25,565
P10319	1B58_HUMAN	362	40,337
P13473	LAMP2_HUMAN	410	44,961
P36543	VATE1_HUMAN	226	26,145
Q06033	ITIH3_HUMAN	890	99,849
P04632	CPNS1_HUMAN	268	28,316
Q8WX93	PALLD_HUMAN	1383	150,564
P33176	KINH_HUMAN	963	109,685
Q13724	MOGS_HUMAN	837	91,918
P67936	TPM4_HUMAN	248	28,522
O95747	OXSR1_HUMAN	527	58,022
Q9NYL9	TMOD3_HUMAN	352	39,595
P52209	6PGD_HUMAN	483	53,140
P43307	SSRA_HUMAN	286	32,235
P52907	CAZA1_HUMAN	286	32,923
P07108	ACBP_HUMAN	87	10,044
P16152	CBR1_HUMAN	277	30,375
Q9UHD8	SEPT9_HUMAN	586	65,401
P08243	ASNS_HUMAN	561	64,370
P15531	NDKA_HUMAN	152	17,149
P35613	BASI_HUMAN	385	42,200
Q92572	AP3S1_HUMAN	193	21,732
P08758	ANXA5_HUMAN	320	35,937
P02511	CRYAB_HUMAN	175	20,159
P27144	KAD4_HUMAN	223	25,268
Q01518	CAP1_HUMAN	475	51,901
Q16777	H2A2C_HUMAN	129	13,988
P06396	GELS_HUMAN	782	85,698
P31949	S10AB_HUMAN	105	11,740
P11279	LAMP1_HUMAN	417	44,882
P40227	TCPZ_HUMAN	531	58,024
P00441	SODC_HUMAN	154	15,936
Q5VT25	MRCKA_HUMAN	1732	197,307
P62280	RS11_HUMAN	158	18,431
P80723	BASP1_HUMAN	227	22,693
P61960	UFM1_HUMAN	85	9,118
P40926	MDHM_HUMAN	338	35,503
Q99439	CNN2_HUMAN	309	33,697
P08708	RS17_HUMAN	135	15,550
P57053	H2BFS_HUMAN	126	13,944
Q9HC35	EMAL4_HUMAN	981	108,916
P19971	TYPH_HUMAN	482	49,955
Q96AG4	LRC59_HUMAN	307	34,930
O95236	APOL3_HUMAN	402	44,278
O00505	IMA4_HUMAN	521	57,811
P20073	ANXA7_HUMAN	488	52,739
Q07960	RHG01_HUMAN	439	50,436
P62854	RS26_HUMAN	115	13,015
Q92804	RBP56_HUMAN	592	61,830
Q9P0K7	RAI14_HUMAN	980	110,041
P26196	DDX6_HUMAN	483	54,417
P17858	PFKAL_HUMAN	780	85,018
Q9Y3X0	CCDC9_HUMAN	531	59,703
P61586	RHOA_HUMAN	193	21,768
P27361	MK03_HUMAN	379	43,136
P12236	ADT3_HUMAN	298	32,866
P04259	K2C6B_HUMAN	564	60,067
P48960	CD97_HUMAN	835	91,869
Q9UHB6	LIMA1_HUMAN	759	85,226
P38117	ETFB_HUMAN	255	27,844
P35221	CTNA1_HUMAN	906	100,071
Q13393	PLD1_HUMAN	1074	124,184
P18669	PGAM1_HUMAN	254	28,804
Q9Y6B6	SAR1B_HUMAN	198	22,410
Q5T5P2	SKT_HUMAN	1943	214,116
O43175	SERA_HUMAN	533	56,651
O94979	SC31A_HUMAN	1220	133,015
P04179	SODM_HUMAN	222	24,722
P02768	ALBU_HUMAN	609	69,367
P46776	RL27A_HUMAN	148	16,561
O15143	ARC1B_HUMAN	372	40,950
P35237	SPB6_HUMAN	376	42,622
P02795	MT2_HUMAN	61	6,042
O00429	DNM1L_HUMAN	736	81,877
P23526	SAHH_HUMAN	432	47,716
Q9NR12	PDLI7_HUMAN	457	49,845
P54577	SYYC_HUMAN	528	59,143
P27105	STOM_HUMAN	288	31,731
P55795	HNRH2_HUMAN	449	49,264
P49419	AL7A1_HUMAN	539	58,487
P62328	TYB4_HUMAN	44	5,053
Q9H799	CE042_HUMAN	3197	361,746
P63010	AP2B1_HUMAN	937	104,553
Q14141	SEPT6_HUMAN	434	49,717
O75718	CRTAP_HUMAN	401	46,562
P33947	ERD22_HUMAN	212	24,422
P68402	PA1B2_HUMAN	229	25,569
Q63HN8	RN213_HUMAN	5207	591,407
P51572	BAP31_HUMAN	246	27,992
P61457	PHS_HUMAN	104	12,000
P61011	SRP54_HUMAN	504	55,705
P07686	HEXB_HUMAN	556	63,111
P29992	GNA11_HUMAN	359	42,123
O94808	GFPT2_HUMAN	682	76,931
P51148	RAB5C_HUMAN	216	23,483
Q9H0U4	RAB1B_HUMAN	201	22,171
Q9BRA2	TXD17_HUMAN	123	13,941
P22626	ROA2_HUMAN	353	37,430
P35269	T2FA_HUMAN	517	58,240
Q9Y6N5	SQRD_HUMAN	450	49,961
O75477	ERLN1_HUMAN	346	38,926
P40261	NNMT_HUMAN	264	29,574
P25398	RS12_HUMAN	132	14,515
Q92630	DYRK2_HUMAN	601	66,652
P62826	RAN_HUMAN	216	24,423
P18085	ARF4_HUMAN	180	20,511
P62249	RS16_HUMAN	146	16,445
P21333	FLNA_HUMAN	2647	280,739
P16989	YBOX3_HUMAN	372	40,090
P23246	SFPQ_HUMAN	707	76,149
Q02750	MP2K1_HUMAN	393	43,439
P84243	H33_HUMAN	136	15,328
P25774	CATS_HUMAN	331	37,496
P57088	TMM33_HUMAN	247	27,978
P22307	NLTP_HUMAN	547	58,994
P37802	TAGL2_HUMAN	199	22,391
Q13509	TBB3_HUMAN	450	50,433
P14902	I23O1_HUMAN	403	45,326
Q96EG3	ZN837_HUMAN	531	58,078
P60709	ACTB_HUMAN	375	41,737
P45880	VDAC2_HUMAN	294	31,567
Q96IZ0	PAWR_HUMAN	340	36,568
Q9HC98	NEK6_HUMAN	313	35,714
P15121	ALDR_HUMAN	316	35,853
O14787	TNPO2_HUMAN	897	101,388
Q9H4A4	AMPB_HUMAN	650	72,596
Q96TC7	RMD3_HUMAN	470	52,118
Q14258	TRI25_HUMAN	630	70,973
O60701	UGDH_HUMAN	494	55,024
P43304	GPDM_HUMAN	727	80,853
Q14103	HNRPD_HUMAN	355	38,434
P13164	IFM1_HUMAN	125	13,964
P24844	MYL9_HUMAN	172	19,827
Q9BU23	LMF2_HUMAN	707	79,698
P62318	SMD3_HUMAN	126	13,916
Q8IVF2	AHNK2_HUMAN	5795	616,629
Q92945	FUBP2_HUMAN	711	73,115
P48735	IDHP_HUMAN	452	50,909
P08134	RHOC_HUMAN	193	22,006
P09913	IFIT2_HUMAN	472	54,632
P32969	RL9_HUMAN	192	21,863
P41219	PERI_HUMAN	470	53,651
P49588	SYAC_HUMAN	968	106,810
Q13404	UB2V1_HUMAN	147	16,495
Q9P2B2	FPRP_HUMAN	879	98,556
P30566	PUR8_HUMAN	484	54,889
P27824	CALX_HUMAN	592	67,568
P30101	PDIA3_HUMAN	505	56,782
P67775	PP2AA_HUMAN	309	35,594
P48059	LIMS1_HUMAN	325	37,251
P49721	PSB2_HUMAN	201	22,836
O43193	MTLR_HUMAN	412	45,344
P27348	1433T_HUMAN	245	27,764
Q16563	SYPL1_HUMAN	259	28,565
Q96TA1	NIBL1_HUMAN	746	84,138
Q96H55	MYO19_HUMAN	970	109,135
P61224	RAP1B_HUMAN	184	20,825
P36507	MP2K2_HUMAN	400	44,424
Q99879	H2B1M_HUMAN	126	13,989
Q96JY6	PDLI2_HUMAN	352	37,459
P13639	EF2_HUMAN	858	95,338
P02765	FETUA_HUMAN	367	39,325
P67812	SC11A_HUMAN	179	20,625
P62820	RAB1A_HUMAN	205	22,678
P35241	RADI_HUMAN	583	68,564
P35908	K22E_HUMAN	639	65,433
P20810	ICAL_HUMAN	708	76,573
Q06210	GFPT1_HUMAN	699	78,806
Q9NZ01	TECR_HUMAN	308	36,034
Q12841	FSTL1_HUMAN	308	34,986
P06748	NPM_HUMAN	294	32,575
Q96AZ6	ISG20_HUMAN	181	20,363
Q16270	IBP7_HUMAN	282	29,130
P04792	HSPB1_HUMAN	205	22,783
Q969Q0	RL36L_HUMAN	106	12,469
P61088	UBE2N_HUMAN	152	17,138
P10599	THIO_HUMAN	105	11,737
O95379	TFIP8_HUMAN	198	23,003
Q8TED1	GPX8_HUMAN	209	23,881
P30040	ERP29_HUMAN	261	28,993
P22392	NDKB_HUMAN	152	17,298
P14174	MIF_HUMAN	115	12,476
Q8NI22	MCFD2_HUMAN	146	16,390
P07237	PDIA1_HUMAN	508	57,116
P20591	MX1_HUMAN	662	75,520
Q16099	GRIK4_HUMAN	956	107,246
Q9NX62	IMPA3_HUMAN	359	38,681
Q13162	PRDX4_HUMAN	271	30,540
Q13740	CD166_HUMAN	583	65,102
O00764	PDXK_HUMAN	312	35,102
O60831	PRAF2_HUMAN	178	19,258
O43390	HNRPR_HUMAN	633	70,943
P39019	RS19_HUMAN	145	16,060
P23381	SYWC_HUMAN	471	53,165
Q15843	NEDD8_HUMAN	81	9,072
P68104	EF1A1_HUMAN	462	50,141
P46439	GSTM5_HUMAN	218	25,675
Q00765	REEP5_HUMAN	189	21,493
P27635	RL10_HUMAN	214	24,604
P19367	HXK1_HUMAN	917	102,486
O14579	COPE_HUMAN	308	34,482
Q13200	PSMD2_HUMAN	908	100,200
Q14847	LASP1_HUMAN	261	29,717
P04899	GNAI2_HUMAN	355	40,451
Q09666	AHNK_HUMAN	5890	629,101
P07910	HNRPC_HUMAN	306	33,670
P46782	RS5_HUMAN	204	22,876
P54920	SNAA_HUMAN	295	33,233
P42765	THIM_HUMAN	397	41,924
Q9NR31	SAR1A_HUMAN	198	22,367
Q9Y281	COF2_HUMAN	166	18,737
Q6DD88	ATLA3_HUMAN	541	60,542
P14868	SYDC_HUMAN	501	57,136
O60664	PLIN3_HUMAN	434	47,075
P07954	FUMH_HUMAN	510	54,637
P35606	COPB2_HUMAN	906	102,487
Q9UGI8	TES_HUMAN	421	47,996
P14625	ENPL_HUMAN	803	92,469
O14684	PTGES_HUMAN	152	17,102
P03989	1B27_HUMAN	362	40,428
P48739	PIPNB_HUMAN	271	31,540
P62736	ACTA_HUMAN	377	42,009
P47897	SYQ_HUMAN	775	87,799
P12235	ADT1_HUMAN	298	33,064
O14558	HSPB6_HUMAN	160	17,136
O15460	P4HA2_HUMAN	535	60,902
P10809	CH60_HUMAN	573	61,055
Q00839	HNRPU_HUMAN	825	90,584
P30536	TSPO_HUMAN	169	18,828
Q96AC1	FERM2_HUMAN	680	77,861
P18124	RL7_HUMAN	248	29,226
P04216	THY1_HUMAN	161	17,935
P29692	EF1D_HUMAN	281	31,122
O00629	IMA3_HUMAN	521	57,887
O75352	MPU1_HUMAN	247	26,638
P14866	HNRPL_HUMAN	589	64,133
P84098	RL19_HUMAN	196	23,466
Q16658	FSCN1_HUMAN	493	54,530
P61163	ACTZ_HUMAN	376	42,614
P28066	PSA5_HUMAN	241	26,411
P62847	RS24_HUMAN	133	15,423
Q9P2E9	RRBP1_HUMAN	1410	152,472
P55786	PSA_HUMAN	919	103,276
P53621	COPA_HUMAN	1224	138,346
Q9UJ70	NAGK_HUMAN	344	37,376
P28070	PSB4_HUMAN	264	29,204
P48047	ATPO_HUMAN	213	23,277
P01911	2B1F_HUMAN	266	29,966
P07741	APT_HUMAN	180	19,608
P62158	CALM_HUMAN	149	16,838
P21281	VATB2_HUMAN	511	56,501
P47755	CAZA2_HUMAN	286	32,949
Q15696	U2AFM_HUMAN	482	58,045
Q9BSJ8	ESYT1_HUMAN	1104	122,856
P62879	GBB2_HUMAN	340	37,331
P01892	1A02_HUMAN	365	40,922
Q9Y3B3	TMED7_HUMAN	224	25,172
P53680	AP2S1_HUMAN	142	17,018
Q7Z2K8	GRIN1_HUMAN	1008	102,399
Q3SY69	AL1L2_HUMAN	923	101,746
P35527	K1C9_HUMAN	623	62,064
P07737	PROF1_HUMAN	140	15,054
P58546	MTPN_HUMAN	118	12,895
Q9NQC3	RTN4_HUMAN	1192	129,931
O14737	PDCD5_HUMAN	125	14,285
P48444	COPD_HUMAN	511	57,210
O43396	TXNL1_HUMAN	289	32,251
O60888	CUTA_HUMAN	179	19,116
P05455	LA_HUMAN	408	46,837
Q9BQB6	VKOR1_HUMAN	163	18,235
P04075	ALDOA_HUMAN	364	39,420
Q15417	CNN3_HUMAN	329	36,414
O75947	ATP5H_HUMAN	161	18,491
P61956	SUMO2_HUMAN	95	10,871
P61970	NTF2_HUMAN	127	14,478
O75367	H2AY_HUMAN	372	39,617
P05387	RLA2_HUMAN	115	11,665
P31939	PUR9_HUMAN	592	64,616
P61247	RS3A_HUMAN	264	29,945
P12814	ACTN1_HUMAN	892	103,058
P46778	RL21_HUMAN	160	18,565
P62906	RL10A_HUMAN	217	24,831
P11908	PRPS2_HUMAN	318	34,769
Q7KZF4	SND1_HUMAN	910	101,997
P52565	GDIR1_HUMAN	204	23,207
Q16822	PCKGM_HUMAN	640	70,730
P09914	IFIT1_HUMAN	478	55,360
P10606	COX5B_HUMAN	129	13,696
P0C0S8	H2A1_HUMAN	130	14,091
P50479	PDLI4_HUMAN	330	35,398
Q14204	DYHC1_HUMAN	4646	532,408
Q9ULV4	COR1C_HUMAN	474	53,249
P13693	TCTP_HUMAN	172	19,595
Q15043	S39AE_HUMAN	492	54,212
P48643	TCPE_HUMAN	541	59,671
Q9UKY7	CDV3_HUMAN	258	27,335
Q9Y2V2	CHSP1_HUMAN	147	15,892
Q14195	DPYL3_HUMAN	570	61,963
P62851	RS25_HUMAN	125	13,742
Q15056	IF4H_HUMAN	248	27,385
P31943	HNRH1_HUMAN	449	49,229
P36873	PP1G_HUMAN	323	36,984
Q96CX2	KCD12_HUMAN	325	35,701
P60174	TPIS_HUMAN	286	30,791
Q9Y696	CLIC4_HUMAN	253	28,772
P47756	CAPZB_HUMAN	277	31,350
P62244	RS15A_HUMAN	130	14,840
Q04912	RON_HUMAN	1400	152,271
O00159	MYO1C_HUMAN	1063	121,682
P09651	ROA1_HUMAN	372	38,747
P36871	PGM1_HUMAN	562	61,449
P36405	ARL3_HUMAN	182	20,456
P49773	HINT1_HUMAN	126	13,802
Q31612	1B73_HUMAN	363	40,435
P12277	KCRB_HUMAN	381	42,644
Q9H4M9	EHD1_HUMAN	534	60,627
P60953	CDC42_HUMAN	191	21,259
O14950	ML12B_HUMAN	172	19,779
Q86Y82	STX12_HUMAN	276	31,642
P08238	HS90B_HUMAN	724	83,264
P53999	TCP4_HUMAN	127	14,395
P26373	RL13_HUMAN	211	24,261
Q07866	KLC1_HUMAN	573	65,310
P60468	SC61B_HUMAN	96	9,974
Q13885	TBB2A_HUMAN	445	49,907
O94855	SC24D_HUMAN	1032	113,010
Q07666	KHDR1_HUMAN	443	48,227
P06241	FYN_HUMAN	537	60,762
P05386	RLA1_HUMAN	114	11,514
P31948	STIP1_HUMAN	543	62,639
P62277	RS13_HUMAN	151	17,222
Q9H3N1	TMX1_HUMAN	280	31,791
P98082	DAB2_HUMAN	770	82,448
Q96FW1	OTUB1_HUMAN	271	31,284
P30046	DOPD_HUMAN	118	12,712
Q13151	ROA0_HUMAN	305	30,841
Q12905	ILF2_HUMAN	390	43,062
P02452	CO1A1_HUMAN	1464	138,941
Q96D15	RCN3_HUMAN	328	37,493
Q99436	PSB7_HUMAN	277	29,965
P13674	P4HA1_HUMAN	534	61,049
P54136	SYRC_HUMAN	660	75,379
P62070	RRAS2_HUMAN	204	23,400
Q9UNH7	SNX6_HUMAN	406	46,649
Q9NX46	ARHL2_HUMAN	363	38,947
O00469	PLOD2_HUMAN	737	84,686
Q01082	SPTB2_HUMAN	2364	274,609
P46777	RL5_HUMAN	297	34,363
Q6IAA8	LTOR1_HUMAN	161	17,745
O43294	TGFI1_HUMAN	461	49,814
O95183	VAMP5_HUMAN	116	12,805
P09012	SNRPA_HUMAN	282	31,280
Q5JWF2	GNAS1_HUMAN	1037	111,025
Q9BRL6	SRSF8_HUMAN	282	32,288
Q8N8S7	ENAH_HUMAN	591	66,510
Q03169	TNAP2_HUMAN	654	72,661
Q9H299	SH3L3_HUMAN	93	10,438
Q14257	RCN2_HUMAN	317	36,876
Q96QK1	VPS35_HUMAN	796	91,707
Q15942	ZYX_HUMAN	572	61,277
Q86V81	THOC4_HUMAN	257	26,888
Q9Y3B8	ORN_HUMAN	237	26,833
O43795	MYO1B_HUMAN	1136	131,985
O75369	FLNB_HUMAN	2602	278,164
Q9GZQ8	MLP3B_HUMAN	125	14,688
P30085	KCY_HUMAN	196	22,222
P16401	H15_HUMAN	226	22,580
Q8TE49	OTU7A_HUMAN	926	100,677
P68431	H31_HUMAN	136	15,404
P19105	ML12A_HUMAN	171	19,794
P17096	HMGA1_HUMAN	107	11,676
O43852	CALU_HUMAN	315	37,107
O14908	GIPC1_HUMAN	333	36,049
Q9H1H9	KI13A_HUMAN	1805	202,308
Q7L1Q6	BZW1_HUMAN	419	48,043
P08670	VIME_HUMAN	466	53,652
Q96HC4	PDLI5_HUMAN	596	63,945
O95394	AGM1_HUMAN	542	59,852
P35998	PRS7_HUMAN	433	48,634
Q9UBR2	CATZ_HUMAN	303	33,868
P46781	RS9_HUMAN	194	22,591
P62266	RS23_HUMAN	143	15,808
Q14764	MVP_HUMAN	893	99,327
O15162	PLS1_HUMAN	318	35,049
P53396	ACLY_HUMAN	1101	120,839
O00232	PSD12_HUMAN	456	52,904
P19338	NUCL_HUMAN	710	76,614
Q9NY33	DPP3_HUMAN	737	82,589
P47914	RL29_HUMAN	159	17,752
O00299	CLIC1_HUMAN	241	26,923
Q9NYU2	UGGG1_HUMAN	1555	177,190
Q6IBS0	TWF2_HUMAN	349	39,548
Q92841	DDX17_HUMAN	729	80,272
P62333	PRS10_HUMAN	389	44,173
Q01628	IFM3_HUMAN	133	14,632
P31942	HNRH3_HUMAN	346	36,926
O15260	SURF4_HUMAN	269	30,394
P25787	PSA2_HUMAN	234	25,899
P45877	PPIC_HUMAN	212	22,763
P49411	EFTU_HUMAN	452	49,542
Q9Y4L1	HYOU1_HUMAN	999	111,335
P07384	CAN1_HUMAN	714	81,890
Q01469	FABP5_HUMAN	135	15,164
P63241	IF5A1_HUMAN	154	16,832
Q9NVA2	SEP11_HUMAN	429	49,398
Q96S97	MYADM_HUMAN	322	35,274
Q15019	SEPT2_HUMAN	361	41,487
Q04760	LGUL_HUMAN	184	20,778
P06899	H2B1J_HUMAN	126	13,904
P00568	KAD1_HUMAN	194	21,635
Q9UBI6	GBG12_HUMAN	72	8,006
P30793	GCH1_HUMAN	250	27,903
P80303	NUCB2_HUMAN	420	50,196
P06703	S10A6_HUMAN	90	10,180
P00491	PNPH_HUMAN	289	32,118
Q9P035	HACD3_HUMAN	362	43,160
Q92499	DDX1_HUMAN	740	82,432
Q15233	NONO_HUMAN	471	54,232
Q99471	PFD5_HUMAN	154	17,328
P37837	TALDO_HUMAN	337	37,540
P09525	ANXA4_HUMAN	319	35,883
P08123	CO1A2_HUMAN	1366	129,314
P55060	XPO2_HUMAN	971	110,417
P62942	FKB1A_HUMAN	108	11,951
Q9Y3U8	RL36_HUMAN	105	12,254
Q14108	SCRB2_HUMAN	478	54,290
P63220	RS21_HUMAN	83	9,111
P55145	MANF_HUMAN	182	20,700
P51911	CNN1_HUMAN	297	33,170
O15399	NMDE4_HUMAN	1336	143,752
P62241	RS8_HUMAN	208	24,205
Q96AY3	FKB10_HUMAN	582	64,245
P54727	RD23B_HUMAN	409	43,171
Q99543	DNJC2_HUMAN	621	71,996
P30508	1C12_HUMAN	366	40,886
Q15365	PCBP1_HUMAN	356	37,498
P23528	COF1_HUMAN	166	18,502
P05198	IF2A_HUMAN	315	36,112
Q15046	SYK_HUMAN	597	68,048
O75531	BAF_HUMAN	89	10,059
P02787	TRFE_HUMAN	698	77,064
P20962	PTMS_HUMAN	102	11,530
Q6P9B6	TLDC1_HUMAN	456	50,994
Q12907	LMAN2_HUMAN	356	40,229
P51571	SSRD_HUMAN	173	18,999
P11940	PABP1_HUMAN	636	70,671
P84077	ARF1_HUMAN	181	20,697
P54687	BCAT1_HUMAN	386	42,966
P62841	RS15_HUMAN	145	17,040
P00387	NB5R3_HUMAN	301	34,235
Q9UHG3	PCYOX_HUMAN	505	56,640
P36578	RL4_HUMAN	427	47,697
O15144	ARPC2_HUMAN	300	34,333
P13804	ETFA_HUMAN	333	35,080
Q9Y490	TLN1_HUMAN	2541	269,767
Q13813	SPTN1_HUMAN	2472	284,539
Q12797	ASPH_HUMAN	758	85,863
Q14974	IMB1_HUMAN	876	97,170
O00571	DDX3X_HUMAN	662	73,243
Q13045	FLII_HUMAN	1269	144,751
Q6NZI2	PTRF_HUMAN	390	43,476
P30044	PRDX5_HUMAN	214	22,086
Q16647	PTGIS_HUMAN	500	57,104
P49189	AL9A1_HUMAN	494	53,802
Q86YS7	C2CD5_HUMAN	1000	110,447
Q86VP6	CAND1_HUMAN	1230	136,376
P46459	NSF_HUMAN	744	82,594
Q7L2H7	EIF3M_HUMAN	374	42,503
P11586	C1TC_HUMAN	935	101,559
P22314	UBA1_HUMAN	1058	117,849
Q00325	MPCP_HUMAN	362	40,095
P08133	ANXA6_HUMAN	673	75,873
Q6EEV6	SUMO4_HUMAN	95	10,685
P04083	ANXA1_HUMAN	346	38,714
P04843	RPN1_HUMAN	607	68,569
P55157	MTP_HUMAN	894	99,351
O14880	MGST3_HUMAN	152	16,516
Q12904	AIMP1_HUMAN	312	34,353
O95816	BAG2_HUMAN	211	23,772
P35754	GLRX1_HUMAN	106	11,776
P62495	ERF1_HUMAN	437	49,031
P22087	FBRL_HUMAN	321	33,784
P48637	GSHB_HUMAN	474	52,385
P60981	DEST_HUMAN	165	18,506
Q9BQE5	APOL2_HUMAN	337	37,092
P05556	ITB1_HUMAN	798	88,415
P99999	CYC_HUMAN	105	11,749
A6ND91	ASPD_HUMAN	283	29,946
Q92973	TNPO1_HUMAN	898	102,355
P30501	1C02_HUMAN	366	41,095
P60900	PSA6_HUMAN	246	27,399
A6NHL2	TBAL3_HUMAN	446	49,909
Q08380	LG3BP_HUMAN	585	65,331
P21796	VDAC1_HUMAN	283	30,773
O43731	ERD23_HUMAN	214	25,027
Q99536	VAT1_HUMAN	393	41,920
P35749	MYH11_HUMAN	1972	227,339
P04844	RPN2_HUMAN	631	69,284
P36776	LONM_HUMAN	959	106,489
Q99460	PSMD1_HUMAN	953	105,836
Q15599	NHRF2_HUMAN	337	37,414
P21980	TGM2_HUMAN	687	77,329
P61587	RND3_HUMAN	244	27,368
Q9NR83	S2A4R_HUMAN	387	41,267
P62888	RL30_HUMAN	115	12,784
P07814	SYEP_HUMAN	1512	170,591
P51665	PSMD7_HUMAN	324	37,025
P11177	ODPB_HUMAN	359	39,233
P35580	MYH10_HUMAN	1976	228,999
O00264	PGRC1_HUMAN	195	21,671
P61158	ARP3_HUMAN	418	47,371
P30740	ILEU_HUMAN	379	42,742
Q06830	PRDX1_HUMAN	199	22,110
P40306	PSB10_HUMAN	273	28,936
P06576	ATPB_HUMAN	529	56,560
Q6FI13	H2A2A_HUMAN	130	14,095
Q9BVK6	TMED9_HUMAN	235	27,277
Q9P0L0	VAPA_HUMAN	249	27,893
P49591	SYSC_HUMAN	514	58,777
P62753	RS6_HUMAN	249	28,681
P68371	TBB4B_HUMAN	445	49,831
P63244	RACK1_HUMAN	317	35,077
Q03518	TAP1_HUMAN	808	87,218
P52272	HNRPM_HUMAN	730	77,516
P30048	PRDX3_HUMAN	256	27,693
Q0ZGT2	NEXN_HUMAN	675	80,658
Q04917	1433F_HUMAN	246	28,219
P62701	RS4X_HUMAN	263	29,598
P11234	RALB_HUMAN	206	23,409
Q8TCJ2	STT3B_HUMAN	826	93,674
Q9Y2B0	CNPY2_HUMAN	182	20,652
P07339	CATD_HUMAN	412	44,552
P25786	PSA1_HUMAN	263	29,556
P62136	PP1A_HUMAN	330	37,512
Q99797	MIPEP_HUMAN	713	80,641
P61086	UBE2K_HUMAN	200	22,407
O94905	ERLN2_HUMAN	339	37,840
Q15181	IPYR_HUMAN	289	32,660
P40925	MDHC_HUMAN	334	36,426
Q9H1E3	NUCKS_HUMAN	243	27,296
P00338	LDHA_HUMAN	332	36,689
O00244	ATOX1_HUMAN	68	7,402
P23497	SP100_HUMAN	879	100,417
Q15005	SPCS2_HUMAN	226	25,003
Q01813	PFKAP_HUMAN	784	85,596
Q9Y3E0	GOT1B_HUMAN	138	15,426
O75368	SH3L1_HUMAN	114	12,774
O95292	VAPB_HUMAN	243	27,228
P49720	PSB3_HUMAN	205	22,949
Q12792	TWF1_HUMAN	350	40,283
Q15366	PCBP2_HUMAN	365	38,580
Q9Y5M8	SRPRB_HUMAN	271	29,702
P46821	MAP1B_HUMAN	2468	270,634
P27797	CALR_HUMAN	417	48,142
P07602	SAP_HUMAN	524	58,113
P09960	LKHA4_HUMAN	611	69,285
Q9Y305	ACOT9_HUMAN	439	49,902
P78527	PRKDC_HUMAN	4128	469,089
Q969H8	MYDGF_HUMAN	173	18,795

## Sheet: ID cEVs D24
ID cEVs D24
Entry	Entry name	Length	Mass
P09493	TPM1_HUMAN	284	32,709
P08758	ANXA5_HUMAN	320	35,937
P48509	CD151_HUMAN	253	28,295
Q8N339	MT1M_HUMAN	61	6,110
P25705	ATPA_HUMAN	553	59,751
Q01518	CAP1_HUMAN	475	51,901
P48643	TCPE_HUMAN	541	59,671
P12081	SYHC_HUMAN	509	57,411
P06396	GELS_HUMAN	782	85,698
Q9BZF9	UACA_HUMAN	1416	162,505
P29966	MARCS_HUMAN	332	31,555
P61160	ARP2_HUMAN	394	44,761
P31949	S10AB_HUMAN	105	11,740
P08648	ITA5_HUMAN	1049	114,536
P11279	LAMP1_HUMAN	417	44,882
P43007	SATT_HUMAN	532	55,723
P40227	TCPZ_HUMAN	531	58,024
Q15113	PCOC1_HUMAN	449	47,972
Q14697	GANAB_HUMAN	944	106,874
P80723	BASP1_HUMAN	227	22,693
P60174	TPIS_HUMAN	286	30,791
P07996	TSP1_HUMAN	1170	129,383
Q9Y696	CLIC4_HUMAN	253	28,772
Q9Y666	S12A7_HUMAN	1083	119,106
P47756	CAPZB_HUMAN	277	31,350
O43707	ACTN4_HUMAN	911	104,854
P15144	AMPN_HUMAN	967	109,540
Q71U36	TBA1A_HUMAN	451	50,136
P40926	MDHM_HUMAN	338	35,503
Q15758	AAAT_HUMAN	541	56,598
Q15084	PDIA6_HUMAN	440	48,121
P26641	EF1G_HUMAN	437	50,119
O95445	APOM_HUMAN	188	21,253
P68366	TBA4A_HUMAN	448	49,924
P01024	CO3_HUMAN	1663	187,148
P11021	GRP78_HUMAN	654	72,333
P16070	CD44_HUMAN	742	81,538
O00159	MYO1C_HUMAN	1063	121,682
Q7L576	CYFP1_HUMAN	1253	145,182
P17987	TCPA_HUMAN	556	60,344
P68363	TBA1B_HUMAN	451	50,152
Q99497	PARK7_HUMAN	189	19,891
Q99715	COCA1_HUMAN	3063	333,147
Q15149	PLEC_HUMAN	4684	531,791
P61586	RHOA_HUMAN	193	21,768
Q9H4M9	EHD1_HUMAN	534	60,627
P0DMV8	HS71A_HUMAN	641	70,052
P12236	ADT3_HUMAN	298	32,866
Q5BKU9	OXLD1_HUMAN	147	15,855
P02749	APOH_HUMAN	345	38,298
P60953	CDC42_HUMAN	191	21,259
P02751	FINC_HUMAN	2386	262,625
P00747	PLMN_HUMAN	810	90,569
P08238	HS90B_HUMAN	724	83,264
P50454	SERPH_HUMAN	418	46,441
P17301	ITA2_HUMAN	1181	129,295
P35221	CTNA1_HUMAN	906	100,071
P18669	PGAM1_HUMAN	254	28,804
P08514	ITA2B_HUMAN	1039	113,377
P04004	VTNC_HUMAN	478	54,306
P02768	ALBU_HUMAN	609	69,367
P13797	PLST_HUMAN	630	70,811
Q96FQ6	S10AG_HUMAN	103	11,801
Q9H4B7	TBB1_HUMAN	451	50,327
P23526	SAHH_HUMAN	432	47,716
P21589	5NTD_HUMAN	574	63,368
P02452	CO1A1_HUMAN	1464	138,941
Q04941	PLP2_HUMAN	152	16,691
P27105	STOM_HUMAN	288	31,731
P50995	ANX11_HUMAN	505	54,390
P62328	TYB4_HUMAN	44	5,053
P09972	ALDOC_HUMAN	364	39,456
P62070	RRAS2_HUMAN	204	23,400
Q96JS3	PGBD1_HUMAN	809	92,515
O43491	E41L2_HUMAN	1005	112,588
P20742	PZP_HUMAN	1482	163,863
P62937	PPIA_HUMAN	165	18,012
P04114	APOB_HUMAN	4563	515,605
P41250	SYG_HUMAN	739	83,166
P30086	PEBP1_HUMAN	187	21,057
Q13642	FHL1_HUMAN	323	36,263
Q9NY65	TBA8_HUMAN	449	50,094
P60903	S10AA_HUMAN	97	11,203
P29992	GNA11_HUMAN	359	42,123
P98160	PGBM_HUMAN	4391	468,830
P51148	RAB5C_HUMAN	216	23,483
Q14019	COTL1_HUMAN	142	15,945
Q9H299	SH3L3_HUMAN	93	10,438
P35579	MYH9_HUMAN	1960	226,532
P02774	VTDB_HUMAN	474	52,964
P51884	LUM_HUMAN	338	38,429
P40261	NNMT_HUMAN	264	29,574
P14618	KPYM_HUMAN	531	57,937
P07355	ANXA2_HUMAN	339	38,604
Q96NT0	CC115_HUMAN	180	19,761
P62826	RAN_HUMAN	216	24,423
P26006	ITA3_HUMAN	1051	116,612
P18085	ARF4_HUMAN	180	20,511
P46940	IQGA1_HUMAN	1657	189,252
P21333	FLNA_HUMAN	2647	280,739
P36955	PEDF_HUMAN	418	46,312
P09382	LEG1_HUMAN	135	14,716
P61604	CH10_HUMAN	102	10,932
P37802	TAGL2_HUMAN	199	22,391
P08670	VIME_HUMAN	466	53,652
P00742	FA10_HUMAN	488	54,732
P60709	ACTB_HUMAN	375	41,737
Q96HC4	PDLI5_HUMAN	596	63,945
P45880	VDAC2_HUMAN	294	31,567
P54289	CA2D1_HUMAN	1103	124,568
P62330	ARF6_HUMAN	175	20,082
Q02543	RL18A_HUMAN	176	20,762
P20337	RAB3B_HUMAN	219	24,758
P02042	HBD_HUMAN	147	16,055
P04406	G3P_HUMAN	335	36,053
O60701	UGDH_HUMAN	494	55,024
P07951	TPM2_HUMAN	284	32,851
Q14764	MVP_HUMAN	893	99,327
O00299	CLIC1_HUMAN	241	26,923
P68871	HBB_HUMAN	147	15,998
P31946	1433B_HUMAN	246	28,082
P62258	1433E_HUMAN	255	29,174
P08134	RHOC_HUMAN	193	22,006
P01023	A2MG_HUMAN	1474	163,291
P12110	CO6A2_HUMAN	1019	108,579
P17813	EGLN_HUMAN	658	70,578
Q9Y617	SERC_HUMAN	370	40,423
Q562R1	ACTBL_HUMAN	376	42,003
P30101	PDIA3_HUMAN	505	56,782
P27824	CALX_HUMAN	592	67,568
P63241	IF5A1_HUMAN	154	16,832
P27348	1433T_HUMAN	245	27,764
P61224	RAP1B_HUMAN	184	20,825
P60660	MYL6_HUMAN	151	16,930
P13639	EF2_HUMAN	858	95,338
Q9BUF5	TBB6_HUMAN	446	49,857
P02765	FETUA_HUMAN	367	39,325
P62820	RAB1A_HUMAN	205	22,678
P06703	S10A6_HUMAN	90	10,180
P26038	MOES_HUMAN	577	67,820
P62979	RS27A_HUMAN	156	17,965
P00558	PGK1_HUMAN	417	44,615
P35908	K22E_HUMAN	639	65,433
P01008	ANT3_HUMAN	464	52,602
P69905	HBA_HUMAN	142	15,258
P05186	PPBT_HUMAN	524	57,305
P08123	CO1A2_HUMAN	1366	129,314
P06733	ENOA_HUMAN	434	47,169
Q14315	FLNC_HUMAN	2725	291,022
P59998	ARPC4_HUMAN	168	19,667
P04792	HSPB1_HUMAN	205	22,783
P13645	K1C10_HUMAN	584	58,827
P15259	PGAM2_HUMAN	253	28,766
P02649	APOE_HUMAN	317	36,154
P10599	THIO_HUMAN	105	11,737
P61981	1433G_HUMAN	247	28,303
Q5VTE0	EF1A3_HUMAN	462	50,185
P49589	SYCC_HUMAN	748	85,473
P22392	NDKB_HUMAN	152	17,298
P14174	MIF_HUMAN	115	12,476
P17655	CAN2_HUMAN	700	79,995
Q70CQ1	UBP49_HUMAN	688	79,198
P07237	PDIA1_HUMAN	508	57,116
Q9NZM1	MYOF_HUMAN	2061	234,709
O75083	WDR1_HUMAN	606	66,194
P23528	COF1_HUMAN	166	18,502
P61769	B2MG_HUMAN	119	13,715
P23634	AT2B4_HUMAN	1241	137,920
P02787	TRFE_HUMAN	698	77,064
Q13740	CD166_HUMAN	583	65,102
P07437	TBB5_HUMAN	444	49,671
P12109	CO6A1_HUMAN	1028	108,529
P07900	HS90A_HUMAN	732	84,660
P13987	CD59_HUMAN	128	14,177
Q6ZN18	AEBP2_HUMAN	517	54,467
P68104	EF1A1_HUMAN	462	50,141
P06756	ITAV_HUMAN	1048	116,038
O95563	MPC2_HUMAN	127	14,279
Q9UNF0	PACN2_HUMAN	486	55,739
Q8IVF6	AN18A_HUMAN	992	115,597
Q9Y4K0	LOXL2_HUMAN	774	86,725
Q00610	CLH1_HUMAN	1675	191,615
P63104	1433Z_HUMAN	245	27,745
Q14192	FHL2_HUMAN	279	32,193
Q05682	CALD1_HUMAN	793	93,231
Q9NZN4	EHD2_HUMAN	543	61,161
P08697	A2AP_HUMAN	491	54,566
Q14847	LASP1_HUMAN	261	29,717
P04899	GNAI2_HUMAN	355	40,451
O15144	ARPC2_HUMAN	300	34,333
P02461	CO3A1_HUMAN	1466	138,564
Q09666	AHNK_HUMAN	5890	629,101
P07195	LDHB_HUMAN	334	36,638
Q9Y490	TLN1_HUMAN	2541	269,767
P0DMV9	HS71B_HUMAN	641	70,052
Q14974	IMB1_HUMAN	876	97,170
P09543	CN37_HUMAN	421	47,579
P19823	ITIH2_HUMAN	946	106,463
Q6NZI2	PTRF_HUMAN	390	43,476
P61006	RAB8A_HUMAN	207	23,668
P13489	RINI_HUMAN	461	49,973
Q6DD88	ATLA3_HUMAN	541	60,542
O14817	TSN4_HUMAN	238	26,118
P05141	ADT2_HUMAN	298	32,852
P22314	UBA1_HUMAN	1058	117,849
Q00325	MPCP_HUMAN	362	40,095
P08133	ANXA6_HUMAN	673	75,873
P24821	TENA_HUMAN	2201	240,853
P04083	ANXA1_HUMAN	346	38,714
P02771	FETA_HUMAN	609	68,678
P63000	RAC1_HUMAN	192	21,450
P14625	ENPL_HUMAN	803	92,469
P15559	NQO1_HUMAN	274	30,868
P15880	RS2_HUMAN	293	31,324
P09936	UCHL1_HUMAN	223	24,824
P12111	CO6A3_HUMAN	3177	343,669
Q15907	RB11B_HUMAN	218	24,489
Q16881	TRXR1_HUMAN	649	70,906
Q16555	DPYL2_HUMAN	572	62,294
P04264	K2C1_HUMAN	644	66,039
P60981	DEST_HUMAN	165	18,506
P10809	CH60_HUMAN	573	61,055
P05556	ITB1_HUMAN	798	88,415
P05106	ITB3_HUMAN	788	87,058
Q96AC1	FERM2_HUMAN	680	77,861
P12259	FA5_HUMAN	2224	251,703
P04216	THY1_HUMAN	161	17,935
P16219	ACADS_HUMAN	412	44,297
P46783	RS10_HUMAN	165	18,898
P06744	G6PI_HUMAN	558	63,147
Q99536	VAT1_HUMAN	393	41,920
P18206	VINC_HUMAN	1134	123,799
Q16658	FSCN1_HUMAN	493	54,530
P27701	CD82_HUMAN	267	29,626
P62873	GBB1_HUMAN	340	37,377
Q15063	POSTN_HUMAN	836	93,314
P21980	TGM2_HUMAN	687	77,329
P55072	TERA_HUMAN	806	89,322
Q01650	LAT1_HUMAN	507	55,010
O43854	EDIL3_HUMAN	480	53,765
P05121	PAI1_HUMAN	402	45,060
O15427	MOT4_HUMAN	465	49,469
P02748	CO9_HUMAN	559	63,173
Q02952	AKA12_HUMAN	1782	191,482
P61158	ARP3_HUMAN	418	47,371
P62158	CALM_HUMAN	149	16,838
P47755	CAZA2_HUMAN	286	32,949
Q06830	PRDX1_HUMAN	199	22,110
P01889	1B07_HUMAN	362	40,460
P06576	ATPB_HUMAN	529	56,560
P23284	PPIB_HUMAN	216	23,743
P62987	RL40_HUMAN	128	14,728
Q08431	MFGM_HUMAN	387	43,123
P68371	TBB4B_HUMAN	445	49,831
P35527	K1C9_HUMAN	623	62,064
P63261	ACTG_HUMAN	375	41,793
Q03135	CAV1_HUMAN	178	20,472
Q9NZR1	TMOD2_HUMAN	351	39,595
P02788	TRFL_HUMAN	710	78,182
Q01995	TAGL_HUMAN	201	22,611
P07737	PROF1_HUMAN	140	15,054
P11142	HSP7C_HUMAN	646	70,898
Q9NQC3	RTN4_HUMAN	1192	129,931
P08195	4F2_HUMAN	630	67,994
P62829	RL23_HUMAN	140	14,865
P30041	PRDX6_HUMAN	224	25,035
P60033	CD81_HUMAN	236	25,809
P05023	AT1A1_HUMAN	1023	112,896
P04075	ALDOA_HUMAN	364	39,420
P05387	RLA2_HUMAN	115	11,665
P51654	GPC3_HUMAN	580	65,563
P67936	TPM4_HUMAN	248	28,522
P12814	ACTN1_HUMAN	892	103,058
O75874	IDHC_HUMAN	414	46,659
P00338	LDHA_HUMAN	332	36,689
P52907	CAZA1_HUMAN	286	32,923
P00734	THRB_HUMAN	622	70,037
P52565	GDIR1_HUMAN	204	23,207
P55290	CAD13_HUMAN	713	78,287
P68032	ACTC_HUMAN	377	42,019
P08962	CD63_HUMAN	238	25,637
P60763	RAC3_HUMAN	192	21,379
P35613	BASI_HUMAN	385	42,200
P46821	MAP1B_HUMAN	2468	270,634
P27797	CALR_HUMAN	417	48,142
Q9ULV4	COR1C_HUMAN	474	53,249
Q9NS73	MBIP1_HUMAN	344	39,281

## Sheet: ID pEVs D24
ID pEVs D24
Entry	Entry name	Length	Mass
P09493	TPM1_HUMAN	284	32,709
P08758	ANXA5_HUMAN	320	35,937
P02511	CRYAB_HUMAN	175	20,159
P09211	GSTP1_HUMAN	210	23,356
Q8N339	MT1M_HUMAN	61	6,110
P25705	ATPA_HUMAN	553	59,751
P11766	ADHX_HUMAN	374	39,724
A5A3E0	POTEF_HUMAN	1075	121,445
Q01518	CAP1_HUMAN	475	51,901
P48643	TCPE_HUMAN	541	59,671
Q16181	SEPT7_HUMAN	437	50,680
P06396	GELS_HUMAN	782	85,698
P61026	RAB10_HUMAN	200	22,541
Q14195	DPYL3_HUMAN	570	61,963
P29966	MARCS_HUMAN	332	31,555
P61160	ARP2_HUMAN	394	44,761
P31949	S10AB_HUMAN	105	11,740
Q07020	RL18_HUMAN	188	21,634
Q99623	PHB2_HUMAN	299	33,296
P11279	LAMP1_HUMAN	417	44,882
P40227	TCPZ_HUMAN	531	58,024
P62851	RS25_HUMAN	125	13,742
Q5VT25	MRCKA_HUMAN	1732	197,307
P62280	RS11_HUMAN	158	18,431
Q14697	GANAB_HUMAN	944	106,874
P38646	GRP75_HUMAN	679	73,680
P80723	BASP1_HUMAN	227	22,693
P60174	TPIS_HUMAN	286	30,791
P07996	TSP1_HUMAN	1170	129,383
Q9Y696	CLIC4_HUMAN	253	28,772
P47756	CAPZB_HUMAN	277	31,350
O43707	ACTN4_HUMAN	911	104,854
P15144	AMPN_HUMAN	967	109,540
P40926	MDHM_HUMAN	338	35,503
P08865	RSSA_HUMAN	295	32,854
Q15084	PDIA6_HUMAN	440	48,121
P26641	EF1G_HUMAN	437	50,119
Q8NGV7	OR5H2_HUMAN	314	35,974
O95445	APOM_HUMAN	188	21,253
P68366	TBA4A_HUMAN	448	49,924
P01024	CO3_HUMAN	1663	187,148
P11021	GRP78_HUMAN	654	72,333
P16070	CD44_HUMAN	742	81,538
Q07960	RHG01_HUMAN	439	50,436
Q7L576	CYFP1_HUMAN	1253	145,182
P36871	PGM1_HUMAN	562	61,449
P68363	TBA1B_HUMAN	451	50,152
Q15149	PLEC_HUMAN	4684	531,791
Q9H4M9	EHD1_HUMAN	534	60,627
P0DMV8	HS71A_HUMAN	641	70,052
P61586	RHOA_HUMAN	193	21,768
P60953	CDC42_HUMAN	191	21,259
O14950	ML12B_HUMAN	172	19,779
P06753	TPM3_HUMAN	285	32,950
P12236	ADT3_HUMAN	298	32,866
P02751	FINC_HUMAN	2386	262,625
P51149	RAB7A_HUMAN	207	23,490
P08238	HS90B_HUMAN	724	83,264
P50454	SERPH_HUMAN	418	46,441
P26373	RL13_HUMAN	211	24,261
P61204	ARF3_HUMAN	181	20,601
P18669	PGAM1_HUMAN	254	28,804
Q9Y6B6	SAR1B_HUMAN	198	22,410
P05388	RLA0_HUMAN	317	34,274
P50990	TCPQ_HUMAN	548	59,621
O43175	SERA_HUMAN	533	56,651
Q8WWL7	CCNB3_HUMAN	1395	157,916
P35232	PHB_HUMAN	272	29,804
P04179	SODM_HUMAN	222	24,722
P04004	VTNC_HUMAN	478	54,306
P02768	ALBU_HUMAN	609	69,367
O15143	ARC1B_HUMAN	372	40,950
P46776	RL27A_HUMAN	148	16,561
P13797	PLST_HUMAN	630	70,811
P00751	CFAB_HUMAN	764	85,533
Q9HAV0	GBB4_HUMAN	340	37,567
P02760	AMBP_HUMAN	352	38,999
Q96FQ6	S10AG_HUMAN	103	11,801
P13224	GP1BB_HUMAN	206	21,718
P11216	PYGB_HUMAN	843	96,696
P23526	SAHH_HUMAN	432	47,716
P21589	5NTD_HUMAN	574	63,368
P02452	CO1A1_HUMAN	1464	138,941
Q04941	PLP2_HUMAN	152	16,691
P50995	ANX11_HUMAN	505	54,390
Q12802	AKP13_HUMAN	2813	307,550
Q96M96	FGD4_HUMAN	766	86,626
P50991	TCPD_HUMAN	539	57,924
Q7Z794	K2C1B_HUMAN	578	61,901
P09972	ALDOC_HUMAN	364	39,456
Q14141	SEPT6_HUMAN	434	49,717
Q8N5R6	CCD33_HUMAN	958	107,216
P32119	PRDX2_HUMAN	198	21,892
B9A064	IGLL5_HUMAN	214	23,063
P62937	PPIA_HUMAN	165	18,012
P20742	PZP_HUMAN	1482	163,863
Q13557	KCC2D_HUMAN	499	56,369
P04114	APOB_HUMAN	4563	515,605
O00469	PLOD2_HUMAN	737	84,686
P41250	SYG_HUMAN	739	83,166
P60842	IF4A1_HUMAN	406	46,154
Q13642	FHL1_HUMAN	323	36,263
Q5JWF2	GNAS1_HUMAN	1037	111,025
Q9ULM2	ZN490_HUMAN	529	61,340
Q29963	1C06_HUMAN	366	40,969
Q16643	DREB_HUMAN	649	71,429
P60903	S10AA_HUMAN	97	11,203
O15511	ARPC5_HUMAN	151	16,320
P98160	PGBM_HUMAN	4391	468,830
P51148	RAB5C_HUMAN	216	23,483
O60282	KIF5C_HUMAN	957	109,495
P02774	VTDB_HUMAN	474	52,964
P35579	MYH9_HUMAN	1960	226,532
Q07065	CKAP4_HUMAN	602	66,022
O75477	ERLN1_HUMAN	346	38,926
P51884	LUM_HUMAN	338	38,429
Q92743	HTRA1_HUMAN	480	51,287
Q14624	ITIH4_HUMAN	930	103,357
P07093	GDN_HUMAN	398	44,002
P14618	KPYM_HUMAN	531	57,937
P07355	ANXA2_HUMAN	339	38,604
O75369	FLNB_HUMAN	2602	278,164
P62826	RAN_HUMAN	216	24,423
P18085	ARF4_HUMAN	180	20,511
P62249	RS16_HUMAN	146	16,445
P46940	IQGA1_HUMAN	1657	189,252
P21333	FLNA_HUMAN	2647	280,739
P19105	ML12A_HUMAN	171	19,794
Q15582	BGH3_HUMAN	683	74,681
P36955	PEDF_HUMAN	418	46,312
P09382	LEG1_HUMAN	135	14,716
P61604	CH10_HUMAN	102	10,932
P08670	VIME_HUMAN	466	53,652
P37802	TAGL2_HUMAN	199	22,391
Q13509	TBB3_HUMAN	450	50,433
P21291	CSRP1_HUMAN	193	20,567
P60709	ACTB_HUMAN	375	41,737
Q96HC4	PDLI5_HUMAN	596	63,945
P45880	VDAC2_HUMAN	294	31,567
P40939	ECHA_HUMAN	763	83,000
O00231	PSD11_HUMAN	422	47,464
P04406	G3P_HUMAN	335	36,053
O60701	UGDH_HUMAN	494	55,024
P07951	TPM2_HUMAN	284	32,851
Q14764	MVP_HUMAN	893	99,327
O00299	CLIC1_HUMAN	241	26,923
Q07954	LRP1_HUMAN	4544	504,606
Q14112	NID2_HUMAN	1375	151,254
P11166	GTR1_HUMAN	492	54,084
Q14240	IF4A2_HUMAN	407	46,402
P68871	HBB_HUMAN	147	15,998
P31946	1433B_HUMAN	246	28,082
P62258	1433E_HUMAN	255	29,174
P08134	RHOC_HUMAN	193	22,006
P01023	A2MG_HUMAN	1474	163,291
O15260	SURF4_HUMAN	269	30,394
P12110	CO6A2_HUMAN	1019	108,579
P30050	RL12_HUMAN	165	17,819
P67775	PP2AA_HUMAN	309	35,594
Q96NX9	DACH2_HUMAN	599	65,323
P07585	PGS2_HUMAN	359	39,747
P30101	PDIA3_HUMAN	505	56,782
P27824	CALX_HUMAN	592	67,568
P63241	IF5A1_HUMAN	154	16,832
P27348	1433T_HUMAN	245	27,764
P02766	TTHY_HUMAN	147	15,887
Q16563	SYPL1_HUMAN	259	28,565
P13501	CCL5_HUMAN	91	9,990
Q96S97	MYADM_HUMAN	322	35,274
P11047	LAMC1_HUMAN	1609	177,603
Q15019	SEPT2_HUMAN	361	41,487
P42681	TXK_HUMAN	527	61,258
Q96TA1	NIBL1_HUMAN	746	84,138
P61224	RAP1B_HUMAN	184	20,825
P60660	MYL6_HUMAN	151	16,930
P13639	EF2_HUMAN	858	95,338
Q9BUF5	TBB6_HUMAN	446	49,857
P02765	FETUA_HUMAN	367	39,325
P62820	RAB1A_HUMAN	205	22,678
P06703	S10A6_HUMAN	90	10,180
P26038	MOES_HUMAN	577	67,820
P62979	RS27A_HUMAN	156	17,965
P00558	PGK1_HUMAN	417	44,615
P09525	ANXA4_HUMAN	319	35,883
P35908	K22E_HUMAN	639	65,433
P69905	HBA_HUMAN	142	15,258
P05186	PPBT_HUMAN	524	57,305
P08123	CO1A2_HUMAN	1366	129,314
P06733	ENOA_HUMAN	434	47,169
Q14315	FLNC_HUMAN	2725	291,022
P59998	ARPC4_HUMAN	168	19,667
P20340	RAB6A_HUMAN	208	23,593
P04792	HSPB1_HUMAN	205	22,783
P13645	K1C10_HUMAN	584	58,827
P62241	RS8_HUMAN	208	24,205
P10599	THIO_HUMAN	105	11,737
P02649	APOE_HUMAN	317	36,154
P62424	RL7A_HUMAN	266	29,996
Q5VTE0	EF1A3_HUMAN	462	50,185
P61981	1433G_HUMAN	247	28,303
P01009	A1AT_HUMAN	418	46,737
P00367	DHE3_HUMAN	558	61,398
P22392	NDKB_HUMAN	152	17,298
P14174	MIF_HUMAN	115	12,476
Q70CQ1	UBP49_HUMAN	688	79,198
P07237	PDIA1_HUMAN	508	57,116
Q15365	PCBP1_HUMAN	356	37,498
Q9NZM1	MYOF_HUMAN	2061	234,709
O75083	WDR1_HUMAN	606	66,194
P23528	COF1_HUMAN	166	18,502
P61769	B2MG_HUMAN	119	13,715
P02787	TRFE_HUMAN	698	77,064
P23634	AT2B4_HUMAN	1241	137,920
P07437	TBB5_HUMAN	444	49,671
P12109	CO6A1_HUMAN	1028	108,529
Q969G5	PRDBP_HUMAN	261	27,701
Q7L7L0	H2A3_HUMAN	130	14,121
P23763	VAMP1_HUMAN	118	12,902
Q9UM47	NOTC3_HUMAN	2321	243,631
P07900	HS90A_HUMAN	732	84,660
P23381	SYWC_HUMAN	471	53,165
P13987	CD59_HUMAN	128	14,177
P68104	EF1A1_HUMAN	462	50,141
P46439	GSTM5_HUMAN	218	25,675
P05543	THBG_HUMAN	415	46,325
P06756	ITAV_HUMAN	1048	116,038
O95563	MPC2_HUMAN	127	14,279
Q7Z7G0	TARSH_HUMAN	1075	118,642
Q00765	REEP5_HUMAN	189	21,493
Q9Y4K0	LOXL2_HUMAN	774	86,725
Q9NRX1	PNO1_HUMAN	252	27,924
P19367	HXK1_HUMAN	917	102,486
Q00610	CLH1_HUMAN	1675	191,615
P08697	A2AP_HUMAN	491	54,566
P63104	1433Z_HUMAN	245	27,745
Q14847	LASP1_HUMAN	261	29,717
P00387	NB5R3_HUMAN	301	34,235
Q9NZN4	EHD2_HUMAN	543	61,161
Q05682	CALD1_HUMAN	793	93,231
P0C0L4	CO4A_HUMAN	1744	192,785
P36578	RL4_HUMAN	427	47,697
P04899	GNAI2_HUMAN	355	40,451
O15144	ARPC2_HUMAN	300	34,333
Q09666	AHNK_HUMAN	5890	629,101
P07195	LDHB_HUMAN	334	36,638
P02461	CO3A1_HUMAN	1466	138,564
Q9Y490	TLN1_HUMAN	2541	269,767
P05362	ICAM1_HUMAN	532	57,825
Q13813	SPTN1_HUMAN	2472	284,539
Q14974	IMB1_HUMAN	876	97,170
P46782	RS5_HUMAN	204	22,876
P19823	ITIH2_HUMAN	946	106,463
Q6NZI2	PTRF_HUMAN	390	43,476
P61006	RAB8A_HUMAN	207	23,668
P30044	PRDX5_HUMAN	214	22,086
Q9NR31	SAR1A_HUMAN	198	22,367
P13489	RINI_HUMAN	461	49,973
Q02878	RL6_HUMAN	288	32,728
P51857	AK1D1_HUMAN	326	37,377
Q9UNP9	PPIE_HUMAN	301	33,431
Q86VP6	CAND1_HUMAN	1230	136,376
P07954	FUMH_HUMAN	510	54,637
P05141	ADT2_HUMAN	298	32,852
A6NIZ1	RP1BL_HUMAN	184	20,925
P22314	UBA1_HUMAN	1058	117,849
Q00325	MPCP_HUMAN	362	40,095
P08133	ANXA6_HUMAN	673	75,873
P24821	TENA_HUMAN	2201	240,853
P04083	ANXA1_HUMAN	346	38,714
P02771	FETA_HUMAN	609	68,678
P63000	RAC1_HUMAN	192	21,450
P14625	ENPL_HUMAN	803	92,469
P15559	NQO1_HUMAN	274	30,868
P15880	RS2_HUMAN	293	31,324
Q15907	RB11B_HUMAN	218	24,489
P12111	CO6A3_HUMAN	3177	343,669
P62736	ACTA_HUMAN	377	42,009
Q16555	DPYL2_HUMAN	572	62,294
O14558	HSPB6_HUMAN	160	17,136
P04264	K2C1_HUMAN	644	66,039
P62805	H4_HUMAN	103	11,367
Q9HCU0	CD248_HUMAN	757	80,859
P10809	CH60_HUMAN	573	61,055
P60981	DEST_HUMAN	165	18,506
P02647	APOA1_HUMAN	267	30,778
P05556	ITB1_HUMAN	798	88,415
Q07021	C1QBP_HUMAN	282	31,362
P05106	ITB3_HUMAN	788	87,058
Q96AC1	FERM2_HUMAN	680	77,861
Q92973	TNPO1_HUMAN	898	102,355
P12259	FA5_HUMAN	2224	251,703
P15153	RAC2_HUMAN	192	21,429
Q08380	LG3BP_HUMAN	585	65,331
Q99832	TCPH_HUMAN	543	59,367
P04216	THY1_HUMAN	161	17,935
P16219	ACADS_HUMAN	412	44,297
P21796	VDAC1_HUMAN	283	30,773
Q99536	VAT1_HUMAN	393	41,920
P18206	VINC_HUMAN	1134	123,799
O14818	PSA7_HUMAN	248	27,887
P08567	PLEK_HUMAN	350	40,125
P19827	ITIH1_HUMAN	911	101,389
P61163	ACTZ_HUMAN	376	42,614
P62873	GBB1_HUMAN	340	37,377
Q15063	POSTN_HUMAN	836	93,314
P21980	TGM2_HUMAN	687	77,329
Q9BQ75	CMS1_HUMAN	279	31,884
P09486	SPRC_HUMAN	303	34,632
P55072	TERA_HUMAN	806	89,322
Q6PIU2	NCEH1_HUMAN	408	45,808
O43854	EDIL3_HUMAN	480	53,765
P48047	ATPO_HUMAN	213	23,277
P02748	CO9_HUMAN	559	63,173
P61158	ARP3_HUMAN	418	47,371
P26022	PTX3_HUMAN	381	41,976
Q93070	NAR4_HUMAN	314	35,878
P07741	APT_HUMAN	180	19,608
P62158	CALM_HUMAN	149	16,838
P47755	CAZA2_HUMAN	286	32,949
P23396	RS3_HUMAN	243	26,688
Q06830	PRDX1_HUMAN	199	22,110
P62879	GBB2_HUMAN	340	37,331
P06576	ATPB_HUMAN	529	56,560
P23284	PPIB_HUMAN	216	23,743
P78371	TCPB_HUMAN	535	57,488
P62987	RL40_HUMAN	128	14,728
Q08431	MFGM_HUMAN	387	43,123
P62913	RL11_HUMAN	178	20,252
P62753	RS6_HUMAN	249	28,681
P01614	KV201_HUMAN	115	12,676
P68371	TBB4B_HUMAN	445	49,831
P35527	K1C9_HUMAN	623	62,064
Q9NY47	CA2D2_HUMAN	1150	129,817
P63261	ACTG_HUMAN	375	41,793
P02788	TRFL_HUMAN	710	78,182
Q03135	CAV1_HUMAN	178	20,472
Q01995	TAGL_HUMAN	201	22,611
P07737	PROF1_HUMAN	140	15,054
Q9NZR1	TMOD2_HUMAN	351	39,595
P11142	HSP7C_HUMAN	646	70,898
P63244	RACK1_HUMAN	317	35,077
Q9NQC3	RTN4_HUMAN	1192	129,931
P02675	FIBB_HUMAN	491	55,928
P08195	4F2_HUMAN	630	67,994
P49368	TCPG_HUMAN	545	60,534
P30041	PRDX6_HUMAN	224	25,035
O94956	SO2B1_HUMAN	709	76,711
Q96DZ7	T4S19_HUMAN	209	22,433
P55209	NP1L1_HUMAN	391	45,374
Q76KP1	B4GN4_HUMAN	1039	116,513
P00403	COX2_HUMAN	227	25,565
P13473	LAMP2_HUMAN	410	44,961
P60033	CD81_HUMAN	236	25,809
P05023	AT1A1_HUMAN	1023	112,896
P36543	VATE1_HUMAN	226	26,145
Q06033	ITIH3_HUMAN	890	99,849
O75947	ATP5H_HUMAN	161	18,491
P04075	ALDOA_HUMAN	364	39,420
P25786	PSA1_HUMAN	263	29,556
Q93077	H2A1C_HUMAN	130	14,105
P33176	KINH_HUMAN	963	109,685
P05387	RLA2_HUMAN	115	11,665
P35268	RL22_HUMAN	128	14,787
P67936	TPM4_HUMAN	248	28,522
P61247	RS3A_HUMAN	264	29,945
P12814	ACTN1_HUMAN	892	103,058
P02778	CXL10_HUMAN	98	10,881
P06730	IF4E_HUMAN	217	25,097
P00338	LDHA_HUMAN	332	36,689
P00734	THRB_HUMAN	622	70,037
P52565	GDIR1_HUMAN	204	23,207
Q9UHD8	SEPT9_HUMAN	586	65,401
P68032	ACTC_HUMAN	377	42,019
P13647	K2C5_HUMAN	590	62,378
P60763	RAC3_HUMAN	192	21,379
P35613	BASI_HUMAN	385	42,200
P27797	CALR_HUMAN	417	48,142
P46821	MAP1B_HUMAN	2468	270,634
Q14204	DYHC1_HUMAN	4646	532,408
Q9ULV4	COR1C_HUMAN	474	53,249
Q9NS73	MBIP1_HUMAN	344	39,281
P13611	CSPG2_HUMAN	3396	372,820

## Sheet: ID cMSCs D8
ID cMSCs D8
Entry	Entry name	Length	Mass
Q01082	SPTB2_HUMAN	2364	274,609
P48643	TCPE_HUMAN	541	59,671
P15144	AMPN_HUMAN	967	109,540
P62979	RS27A_HUMAN	156	17,965
P30085	KCY_HUMAN	196	22,222
O14579	COPE_HUMAN	308	34,482
P02751	FINC_HUMAN	2386	262,625
P21589	5NTD_HUMAN	574	63,368
P04216	THY1_HUMAN	161	17,935
P06899	H2B1J_HUMAN	126	13,904
Q9UBI6	GBG12_HUMAN	72	8,006
Q9H4M9	EHD1_HUMAN	534	60,627
P16104	H2AX_HUMAN	143	15,145
P09960	LKHA4_HUMAN	611	69,285
P46779	RL28_HUMAN	137	15,748
P62906	RL10A_HUMAN	217	24,831
P26639	SYTC_HUMAN	723	83,435
P07099	HYEP_HUMAN	455	52,949
Q99715	COCA1_HUMAN	3063	333,147
Q9ULC3	RAB23_HUMAN	237	26,659
P14314	GLU2B_HUMAN	528	59,425
P08243	ASNS_HUMAN	561	64,370
O60684	IMA7_HUMAN	536	60,030
P62333	PRS10_HUMAN	389	44,173
P30837	AL1B1_HUMAN	517	57,206
Q15417	CNN3_HUMAN	329	36,414
P56134	ATPK_HUMAN	94	10,918
Q9BUF5	TBB6_HUMAN	446	49,857
P00367	DHE3_HUMAN	558	61,398
P61978	HNRPK_HUMAN	463	50,976
P07339	CATD_HUMAN	412	44,552
Q99460	PSMD1_HUMAN	953	105,836
P07814	SYEP_HUMAN	1512	170,591
Q9UL46	PSME2_HUMAN	239	27,402
P40967	PMEL_HUMAN	661	70,255
P62805	H4_HUMAN	103	11,367
P43686	PRS6B_HUMAN	418	47,366
P23527	H2B1O_HUMAN	126	13,906
P46940	IQGA1_HUMAN	1657	189,252
P15121	ALDR_HUMAN	316	35,853
P35580	MYH10_HUMAN	1976	228,999
Q9Y5Z4	HEBP2_HUMAN	205	22,875
P62280	RS11_HUMAN	158	18,431
Q01105	SET_HUMAN	290	33,489
P25789	PSA4_HUMAN	261	29,484
Q99536	VAT1_HUMAN	393	41,920
O14974	MYPT1_HUMAN	1030	115,281
P06753	TPM3_HUMAN	285	32,950
P27361	MK03_HUMAN	379	43,136
P78371	TCPB_HUMAN	535	57,488
P62750	RL23A_HUMAN	156	17,695
P60953	CDC42_HUMAN	191	21,259
P43487	RANG_HUMAN	201	23,310
Q96JY6	PDLI2_HUMAN	352	37,459
P27816	MAP4_HUMAN	1152	121,005
Q99832	TCPH_HUMAN	543	59,367
Q9P0L0	VAPA_HUMAN	249	27,893
Q05682	CALD1_HUMAN	793	93,231
O95782	AP2A1_HUMAN	977	107,546
Q9NZN4	EHD2_HUMAN	543	61,161
P50479	PDLI4_HUMAN	330	35,398
Q00839	HNRPU_HUMAN	825	90,584
P78344	IF4G2_HUMAN	907	102,362
P62140	PP1B_HUMAN	327	37,187
P05386	RLA1_HUMAN	114	11,514
Q8WUM4	PDC6I_HUMAN	868	96,023
P33778	H2B1B_HUMAN	126	13,950
P22061	PIMT_HUMAN	227	24,636
Q13492	PICAL_HUMAN	652	70,755
Q02750	MP2K1_HUMAN	393	43,439
P35579	MYH9_HUMAN	1960	226,532
P34932	HSP74_HUMAN	840	94,331
Q07955	SRSF1_HUMAN	248	27,745
P61353	RL27_HUMAN	136	15,798
P30044	PRDX5_HUMAN	214	22,086
P68371	TBB4B_HUMAN	445	49,831
P13804	ETFA_HUMAN	333	35,080
Q06210	GFPT1_HUMAN	699	78,806
P62701	RS4X_HUMAN	263	29,598
Q14258	TRI25_HUMAN	630	70,973
P14550	AK1A1_HUMAN	325	36,573
P00338	LDHA_HUMAN	332	36,689
Q9UKV3	ACINU_HUMAN	1341	151,862
P60228	EIF3E_HUMAN	445	52,221
Q16555	DPYL2_HUMAN	572	62,294
O00629	IMA3_HUMAN	521	57,887
P02768	ALBU_HUMAN	609	69,367
Q7Z699	SPRE1_HUMAN	444	50,477
P35237	SPB6_HUMAN	376	42,622
P21980	TGM2_HUMAN	687	77,329
P19338	NUCL_HUMAN	710	76,614
O60888	CUTA_HUMAN	179	19,116
O94855	SC24D_HUMAN	1032	113,010
Q13557	KCC2D_HUMAN	499	56,369
Q92616	GCN1_HUMAN	2671	292,758
Q06830	PRDX1_HUMAN	199	22,110
P07900	HS90A_HUMAN	732	84,660
P17174	AATC_HUMAN	413	46,248
P10599	THIO_HUMAN	105	11,737
P60174	TPIS_HUMAN	286	30,791
Q13561	DCTN2_HUMAN	401	44,231
Q92791	SC65_HUMAN	437	50,381
Q9BVK6	TMED9_HUMAN	235	27,277
P20908	CO5A1_HUMAN	1838	183,560
P53621	COPA_HUMAN	1224	138,346
P06756	ITAV_HUMAN	1048	116,038
Q92804	RBP56_HUMAN	592	61,830
P26599	PTBP1_HUMAN	531	57,221
Q99729	ROAA_HUMAN	332	36,225
P05556	ITB1_HUMAN	798	88,415
O95302	FKBP9_HUMAN	570	63,084
P47914	RL29_HUMAN	159	17,752
P49748	ACADV_HUMAN	655	70,390
O75506	HSBP1_HUMAN	76	8,544
P06744	G6PI_HUMAN	558	63,147
P36871	PGM1_HUMAN	562	61,449
Q13418	ILK_HUMAN	452	51,419
Q01814	AT2B2_HUMAN	1243	136,876
P49189	AL9A1_HUMAN	494	53,802
P07910	HNRPC_HUMAN	306	33,670
Q9UBG0	MRC2_HUMAN	1479	166,674
P35269	T2FA_HUMAN	517	58,240
P54577	SYYC_HUMAN	528	59,143
P61956	SUMO2_HUMAN	95	10,871
O14617	AP3D1_HUMAN	1153	130,158
Q9Y696	CLIC4_HUMAN	253	28,772
Q8NI22	MCFD2_HUMAN	146	16,390
Q8NC51	PAIRB_HUMAN	408	44,965
P62854	RS26_HUMAN	115	13,015
Q9Y3B8	ORN_HUMAN	237	26,833
Q9P2J5	SYLC_HUMAN	1176	134,466
Q15366	PCBP2_HUMAN	365	38,580
P62244	RS15A_HUMAN	130	14,840
P07237	PDIA1_HUMAN	508	57,116
Q6DD88	ATLA3_HUMAN	541	60,542
P47756	CAPZB_HUMAN	277	31,350
Q8N8S7	ENAH_HUMAN	591	66,510
P00387	NB5R3_HUMAN	301	34,235
P47755	CAZA2_HUMAN	286	32,949
P55209	NP1L1_HUMAN	391	45,374
O76003	GLRX3_HUMAN	335	37,432
P15311	EZRI_HUMAN	586	69,413
P45880	VDAC2_HUMAN	294	31,567
P49591	SYSC_HUMAN	514	58,777
P04843	RPN1_HUMAN	607	68,569
O00571	DDX3X_HUMAN	662	73,243
Q99584	S10AD_HUMAN	98	11,471
Q8NBF2	NHLC2_HUMAN	726	79,444
Q07866	KLC1_HUMAN	573	65,310
P21964	COMT_HUMAN	271	30,037
P27105	STOM_HUMAN	288	31,731
Q9H299	SH3L3_HUMAN	93	10,438
P61204	ARF3_HUMAN	181	20,601
Q96QV6	H2A1A_HUMAN	131	14,234
P13284	GILT_HUMAN	250	27,964
P31946	1433B_HUMAN	246	28,082
P62995	TRA2B_HUMAN	288	33,666
Q92882	OSTF1_HUMAN	214	23,787
P15559	NQO1_HUMAN	274	30,868
P23284	PPIB_HUMAN	216	23,743
P84090	ERH_HUMAN	104	12,259
P62745	RHOB_HUMAN	196	22,123
O00410	IPO5_HUMAN	1097	123,630
P0DMV8	HS71A_HUMAN	641	70,052
Q8NBS9	TXND5_HUMAN	432	47,629
O60437	PEPL_HUMAN	1756	204,747
P21796	VDAC1_HUMAN	283	30,773
P62913	RL11_HUMAN	178	20,252
P62424	RL7A_HUMAN	266	29,996
P46782	RS5_HUMAN	204	22,876
P20810	ICAL_HUMAN	708	76,573
Q969H8	MYDGF_HUMAN	173	18,795
P16402	H13_HUMAN	221	22,350
O76094	SRP72_HUMAN	671	74,606
P67936	TPM4_HUMAN	248	28,522
P10253	LYAG_HUMAN	952	105,324
P04899	GNAI2_HUMAN	355	40,451
Q6NZI2	PTRF_HUMAN	390	43,476
Q8TDX7	NEK7_HUMAN	302	34,551
P07195	LDHB_HUMAN	334	36,638
Q99829	CPNE1_HUMAN	537	59,059
P00390	GSHR_HUMAN	522	56,257
Q15293	RCN1_HUMAN	331	38,890
P61247	RS3A_HUMAN	264	29,945
Q8NAB2	KBTB3_HUMAN	608	69,395
P05388	RLA0_HUMAN	317	34,274
Q14847	LASP1_HUMAN	261	29,717
P02786	TFR1_HUMAN	760	84,871
P42677	RS27_HUMAN	84	9,461
P26641	EF1G_HUMAN	437	50,119
P31150	GDIA_HUMAN	447	50,583
Q8WX93	PALLD_HUMAN	1383	150,564
P52907	CAZA1_HUMAN	286	32,923
Q01813	PFKAP_HUMAN	784	85,596
P13674	P4HA1_HUMAN	534	61,049
P13489	RINI_HUMAN	461	49,973
P19367	HXK1_HUMAN	917	102,486
Q02543	RL18A_HUMAN	176	20,762
Q96AG4	LRC59_HUMAN	307	34,930
Q96TA1	NIBL1_HUMAN	746	84,138
Q9Y281	COF2_HUMAN	166	18,737
P18621	RL17_HUMAN	184	21,397
Q14019	COTL1_HUMAN	142	15,945
Q14103	HNRPD_HUMAN	355	38,434
P07996	TSP1_HUMAN	1170	129,383
O94925	GLSK_HUMAN	669	73,461
Q9NZM1	MYOF_HUMAN	2061	234,709
Q9ULV4	COR1C_HUMAN	474	53,249
P80303	NUCB2_HUMAN	420	50,196
P04179	SODM_HUMAN	222	24,722
Q7Z6K1	THAP5_HUMAN	395	45,416
Q9Y3A6	TMED5_HUMAN	229	26,005
Q9UHB6	LIMA1_HUMAN	759	85,226
P30101	PDIA3_HUMAN	505	56,782
P46783	RS10_HUMAN	165	18,898
Q9NVA2	SEP11_HUMAN	429	49,398
P25787	PSA2_HUMAN	234	25,899
P80723	BASP1_HUMAN	227	22,693
O14773	TPP1_HUMAN	563	61,248
P28838	AMPL_HUMAN	519	56,166
Q14204	DYHC1_HUMAN	4646	532,408
Q14195	DPYL3_HUMAN	570	61,963
P63313	TYB10_HUMAN	44	5,026
Q13404	UB2V1_HUMAN	147	16,495
P30153	2AAA_HUMAN	589	65,309
P40227	TCPZ_HUMAN	531	58,024
Q86UP2	KTN1_HUMAN	1357	156,275
P10301	RRAS_HUMAN	218	23,480
P60900	PSA6_HUMAN	246	27,399
P29692	EF1D_HUMAN	281	31,122
P60866	RS20_HUMAN	119	13,373
Q8N3Y1	FBXW8_HUMAN	598	67,394
P09382	LEG1_HUMAN	135	14,716
P37802	TAGL2_HUMAN	199	22,391
O94973	AP2A2_HUMAN	939	103,960
O43795	MYO1B_HUMAN	1136	131,985
A6NCE7	MP3B2_HUMAN	125	14,628
P12956	XRCC6_HUMAN	609	69,843
Q9UNX3	RL26L_HUMAN	145	17,256
Q07960	RHG01_HUMAN	439	50,436
P49720	PSB3_HUMAN	205	22,949
P63172	DYLT1_HUMAN	113	12,452
P07093	GDN_HUMAN	398	44,002
Q9NR12	PDLI7_HUMAN	457	49,845
Q14974	IMB1_HUMAN	876	97,170
P50990	TCPQ_HUMAN	548	59,621
Q15121	PEA15_HUMAN	130	15,040
Q99961	SH3G1_HUMAN	368	41,490
P68036	UB2L3_HUMAN	154	17,862
P35241	RADI_HUMAN	583	68,564
P55786	PSA_HUMAN	919	103,276
P49773	HINT1_HUMAN	126	13,802
P07602	SAP_HUMAN	524	58,113
P0C0S8	H2A1_HUMAN	130	14,091
Q9HDC9	APMAP_HUMAN	416	46,480
P54136	SYRC_HUMAN	660	75,379
Q03135	CAV1_HUMAN	178	20,472
P60660	MYL6_HUMAN	151	16,930
O00469	PLOD2_HUMAN	737	84,686
P63104	1433Z_HUMAN	245	27,745
P35232	PHB_HUMAN	272	29,804
P62328	TYB4_HUMAN	44	5,053
O15460	P4HA2_HUMAN	535	60,902
Q16647	PTGIS_HUMAN	500	57,104
Q9UJZ1	STML2_HUMAN	356	38,534
Q9P278	FNIP2_HUMAN	1114	122,115
P19105	ML12A_HUMAN	171	19,794
P02545	LMNA_HUMAN	664	74,139
Q9Y490	TLN1_HUMAN	2541	269,767
Q14764	MVP_HUMAN	893	99,327
Q13813	SPTN1_HUMAN	2472	284,539
P14174	MIF_HUMAN	115	12,476
P04792	HSPB1_HUMAN	205	22,783
P17655	CAN2_HUMAN	700	79,995
P00558	PGK1_HUMAN	417	44,615
Q7KZF4	SND1_HUMAN	910	101,997
P12277	KCRB_HUMAN	381	42,644
P60981	DEST_HUMAN	165	18,506
P60842	IF4A1_HUMAN	406	46,154
P0DMV9	HS71B_HUMAN	641	70,052
P15880	RS2_HUMAN	293	31,324
O00151	PDLI1_HUMAN	329	36,072
P22307	NLTP_HUMAN	547	58,994
P50395	GDIB_HUMAN	445	50,663
O60506	HNRPQ_HUMAN	623	69,603
P08865	RSSA_HUMAN	295	32,854
Q96AC1	FERM2_HUMAN	680	77,861
P36543	VATE1_HUMAN	226	26,145
Q15365	PCBP1_HUMAN	356	37,498
O43852	CALU_HUMAN	315	37,107
P04844	RPN2_HUMAN	631	69,284
O75534	CSDE1_HUMAN	798	88,885
Q9NZ01	TECR_HUMAN	308	36,034
P13473	LAMP2_HUMAN	410	44,961
Q07666	KHDR1_HUMAN	443	48,227
O43294	TGFI1_HUMAN	461	49,814
O95817	BAG3_HUMAN	575	61,595
P23246	SFPQ_HUMAN	707	76,149
Q8IWE2	NXP20_HUMAN	563	60,742
P23526	SAHH_HUMAN	432	47,716
Q14247	SRC8_HUMAN	550	61,586
P16401	H15_HUMAN	226	22,580
P62277	RS13_HUMAN	151	17,222
O15511	ARPC5_HUMAN	151	16,320
P18077	RL35A_HUMAN	110	12,538
P09493	TPM1_HUMAN	284	32,709
Q16181	SEPT7_HUMAN	437	50,680
P13645	K1C10_HUMAN	584	58,827
P07355	ANXA2_HUMAN	339	38,604
P17931	LEG3_HUMAN	250	26,152
O75915	PRAF3_HUMAN	188	21,615
P05455	LA_HUMAN	408	46,837
Q14697	GANAB_HUMAN	944	106,874
P08708	RS17_HUMAN	135	15,550
P31948	STIP1_HUMAN	543	62,639
P62879	GBB2_HUMAN	340	37,331
P62837	UB2D2_HUMAN	147	16,735
P18206	VINC_HUMAN	1134	123,799
Q96HC4	PDLI5_HUMAN	596	63,945
P35080	PROF2_HUMAN	140	15,046
Q99439	CNN2_HUMAN	309	33,697
P35613	BASI_HUMAN	385	42,200
P63092	GNAS2_HUMAN	394	45,665
Q14315	FLNC_HUMAN	2725	291,022
P28070	PSB4_HUMAN	264	29,204
P08133	ANXA6_HUMAN	673	75,873
P35268	RL22_HUMAN	128	14,787
Q0ZGT2	NEXN_HUMAN	675	80,658
Q86VP6	CAND1_HUMAN	1230	136,376
P09651	ROA1_HUMAN	372	38,747
O00159	MYO1C_HUMAN	1063	121,682
O95255	MRP6_HUMAN	1503	164,906
P11217	PYGM_HUMAN	842	97,092
Q2VIR3	IF2GL_HUMAN	472	51,229
Q15404	RSU1_HUMAN	277	31,540
P26038	MOES_HUMAN	577	67,820
P25786	PSA1_HUMAN	263	29,556
P62807	H2B1C_HUMAN	126	13,906
Q15185	TEBP_HUMAN	160	18,697
Q5JWF2	GNAS1_HUMAN	1037	111,025
Q07020	RL18_HUMAN	188	21,634
P68402	PA1B2_HUMAN	229	25,569
P32969	RL9_HUMAN	192	21,863
P25705	ATPA_HUMAN	553	59,751
P63244	RACK1_HUMAN	317	35,077
Q9NVD7	PARVA_HUMAN	372	42,244
P43307	SSRA_HUMAN	286	32,235
O75368	SH3L1_HUMAN	114	12,774
Q96IZ0	PAWR_HUMAN	340	36,568
Q32P51	RA1L2_HUMAN	320	34,225
P04632	CPNS1_HUMAN	268	28,316
O60784	TOM1_HUMAN	492	53,818
P39656	OST48_HUMAN	456	50,801
O75390	CISY_HUMAN	466	51,712
P49411	EFTU_HUMAN	452	49,542
O15399	NMDE4_HUMAN	1336	143,752
P07384	CAN1_HUMAN	714	81,890
P10809	CH60_HUMAN	573	61,055
P14625	ENPL_HUMAN	803	92,469
P11940	PABP1_HUMAN	636	70,671
O15173	PGRC2_HUMAN	223	23,818
Q13509	TBB3_HUMAN	450	50,433
Q9UHD8	SEPT9_HUMAN	586	65,401
P51571	SSRD_HUMAN	173	18,999
P11413	G6PD_HUMAN	515	59,257
P78417	GSTO1_HUMAN	241	27,566
P28066	PSA5_HUMAN	241	26,411
Q9P2E9	RRBP1_HUMAN	1410	152,472
Q04917	1433F_HUMAN	246	28,219
P08758	ANXA5_HUMAN	320	35,937
P61026	RAB10_HUMAN	200	22,541
Q9UM22	EPDR1_HUMAN	224	25,437
P04350	TBB4A_HUMAN	444	49,586
P17096	HMGA1_HUMAN	107	11,676
P08670	VIME_HUMAN	466	53,652
Q16851	UGPA_HUMAN	508	56,940
O15144	ARPC2_HUMAN	300	34,333
P51148	RAB5C_HUMAN	216	23,483
P61224	RAP1B_HUMAN	184	20,825
Q14152	EIF3A_HUMAN	1382	166,569
Q92841	DDX17_HUMAN	729	80,272
Q00325	MPCP_HUMAN	362	40,095
P52209	6PGD_HUMAN	483	53,140
P63000	RAC1_HUMAN	192	21,450
P14316	IRF2_HUMAN	349	39,354
Q92688	AN32B_HUMAN	251	28,788
P23396	RS3_HUMAN	243	26,688
Q16658	FSCN1_HUMAN	493	54,530
Q9NR45	SIAS_HUMAN	359	40,308
P22314	UBA1_HUMAN	1058	117,849
O75396	SC22B_HUMAN	215	24,593
P50995	ANX11_HUMAN	505	54,390
Q00688	FKBP3_HUMAN	224	25,177
P78559	MAP1A_HUMAN	2803	305,485
P53618	COPB_HUMAN	953	107,142
O00764	PDXK_HUMAN	312	35,102
Q14192	FHL2_HUMAN	279	32,193
P09496	CLCA_HUMAN	248	27,077
O14684	PTGES_HUMAN	152	17,102
P61313	RL15_HUMAN	204	24,146
Q13740	CD166_HUMAN	583	65,102
P62888	RL30_HUMAN	115	12,784
P40926	MDHM_HUMAN	338	35,503
P11279	LAMP1_HUMAN	417	44,882
E9PAV3	NACAM_HUMAN	2078	205,422
P13667	PDIA4_HUMAN	645	72,932
P49368	TCPG_HUMAN	545	60,534
P60709	ACTB_HUMAN	375	41,737
P42224	STAT1_HUMAN	750	87,335
P02795	MT2_HUMAN	61	6,042
O43175	SERA_HUMAN	533	56,651
O43399	TPD54_HUMAN	206	22,238
P30048	PRDX3_HUMAN	256	27,693
P02765	FETUA_HUMAN	367	39,325
P00441	SODC_HUMAN	154	15,936
P83731	RL24_HUMAN	157	17,779
Q9BSJ8	ESYT1_HUMAN	1104	122,856
P08729	K2C7_HUMAN	469	51,386
Q96D15	RCN3_HUMAN	328	37,493
Q15907	RB11B_HUMAN	218	24,489
Q9BRA2	TXD17_HUMAN	123	13,941
Q9Y4L1	HYOU1_HUMAN	999	111,335
P09104	ENOG_HUMAN	434	47,269
P14854	CX6B1_HUMAN	86	10,192
Q8WUD1	RAB2B_HUMAN	216	24,214
P15586	GNS_HUMAN	552	62,082
Q13200	PSMD2_HUMAN	908	100,200
P54727	RD23B_HUMAN	409	43,171
O00148	DX39A_HUMAN	427	49,130
P40261	NNMT_HUMAN	264	29,574
Q15843	NEDD8_HUMAN	81	9,072
Q9Y678	COPG1_HUMAN	874	97,718
P31949	S10AB_HUMAN	105	11,740
P20290	BTF3_HUMAN	206	22,168
P50991	TCPD_HUMAN	539	57,924
P78527	PRKDC_HUMAN	4128	469,089
O43707	ACTN4_HUMAN	911	104,854
P06748	NPM_HUMAN	294	32,575
Q9Y2Z4	SYYM_HUMAN	477	53,199
P61457	PHS_HUMAN	104	12,000
P26373	RL13_HUMAN	211	24,261
Q9NYI0	PSD3_HUMAN	1048	116,034
Q04941	PLP2_HUMAN	152	16,691
P62942	FKB1A_HUMAN	108	11,951
P13639	EF2_HUMAN	858	95,338
P84098	RL19_HUMAN	196	23,466
Q9Y224	CN166_HUMAN	244	28,068
P23381	SYWC_HUMAN	471	53,165
O00303	EIF3F_HUMAN	357	37,564
P13797	PLST_HUMAN	630	70,811
Q9Y3U8	RL36_HUMAN	105	12,254
Q16695	H31T_HUMAN	136	15,508
Q9H9B1	EHMT1_HUMAN	1298	141,466
P09486	SPRC_HUMAN	303	34,632
P40925	MDHC_HUMAN	334	36,426
P62736	ACTA_HUMAN	377	42,009
Q7L1Q6	BZW1_HUMAN	419	48,043
Q14108	SCRB2_HUMAN	478	54,290
Q14686	NCOA6_HUMAN	2063	219,145
P39019	RS19_HUMAN	145	16,060
Q8WWI1	LMO7_HUMAN	1683	192,696
Q13162	PRDX4_HUMAN	271	30,540
P61586	RHOA_HUMAN	193	21,768
P62191	PRS4_HUMAN	440	49,185
O43390	HNRPR_HUMAN	633	70,943
P61604	CH10_HUMAN	102	10,932
Q9NSD9	SYFB_HUMAN	589	66,116
P08123	CO1A2_HUMAN	1366	129,314
P06576	ATPB_HUMAN	529	56,560
P27348	1433T_HUMAN	245	27,764
P62258	1433E_HUMAN	255	29,174
P17980	PRS6A_HUMAN	439	49,204
P48047	ATPO_HUMAN	213	23,277
P49589	SYCC_HUMAN	748	85,473
A6ND91	ASPD_HUMAN	283	29,946
P26640	SYVC_HUMAN	1264	140,476
Q15056	IF4H_HUMAN	248	27,385
P49588	SYAC_HUMAN	968	106,810
Q99623	PHB2_HUMAN	299	33,296
Q96TC7	RMD3_HUMAN	470	52,118
P30626	SORCN_HUMAN	198	21,676
Q15758	AAAT_HUMAN	541	56,598
P49755	TMEDA_HUMAN	219	24,976
Q99598	TSNAX_HUMAN	290	33,112
P13693	TCTP_HUMAN	172	19,595
P21291	CSRP1_HUMAN	193	20,567
Q6FI13	H2A2A_HUMAN	130	14,095
O15260	SURF4_HUMAN	269	30,394
P63261	ACTG_HUMAN	375	41,793
P43243	MATR3_HUMAN	847	94,623
Q01518	CAP1_HUMAN	475	51,901
P04264	K2C1_HUMAN	644	66,039
Q15363	TMED2_HUMAN	201	22,761
P51911	CNN1_HUMAN	297	33,170
P08134	RHOC_HUMAN	193	22,006
Q92499	DDX1_HUMAN	740	82,432
P53396	ACLY_HUMAN	1101	120,839
P08195	4F2_HUMAN	630	67,994
P40939	ECHA_HUMAN	763	83,000
O43776	SYNC_HUMAN	548	62,943
P13010	XRCC5_HUMAN	732	82,705
Q9UHG3	PCYOX_HUMAN	505	56,640
P22626	ROA2_HUMAN	353	37,430
P55072	TERA_HUMAN	806	89,322
P12814	ACTN1_HUMAN	892	103,058
Q16643	DREB_HUMAN	649	71,429
P62753	RS6_HUMAN	249	28,681
P06396	GELS_HUMAN	782	85,698
P51654	GPC3_HUMAN	580	65,563
P48444	COPD_HUMAN	511	57,210
P16070	CD44_HUMAN	742	81,538
P61981	1433G_HUMAN	247	28,303
P62910	RL32_HUMAN	135	15,860
P14868	SYDC_HUMAN	501	57,136
P60763	RAC3_HUMAN	192	21,379
Q01995	TAGL_HUMAN	201	22,611
Q13885	TBB2A_HUMAN	445	49,907
P62158	CALM_HUMAN	149	16,838
Q16630	CPSF6_HUMAN	551	59,210
P62917	RL8_HUMAN	257	28,025
P14618	KPYM_HUMAN	531	57,937
O00299	CLIC1_HUMAN	241	26,923
P62314	SMD1_HUMAN	119	13,282
P63241	IF5A1_HUMAN	154	16,832
P55084	ECHB_HUMAN	474	51,294
P60903	S10AA_HUMAN	97	11,203
P13987	CD59_HUMAN	128	14,177
P24844	MYL9_HUMAN	172	19,827
Q6ZMI3	GLDN_HUMAN	551	58,957
P27824	CALX_HUMAN	592	67,568
P68104	EF1A1_HUMAN	462	50,141
Q02809	PLOD1_HUMAN	727	83,550
P04080	CYTB_HUMAN	98	11,140
O00231	PSD11_HUMAN	422	47,464
P46821	MAP1B_HUMAN	2468	270,634
P04406	G3P_HUMAN	335	36,053
P56537	IF6_HUMAN	245	26,599
P39023	RL3_HUMAN	403	46,109
O60664	PLIN3_HUMAN	434	47,075
Q12905	ILF2_HUMAN	390	43,062
P17987	TCPA_HUMAN	556	60,344
P52943	CRIP2_HUMAN	208	22,493
P07741	APT_HUMAN	180	19,608
P59998	ARPC4_HUMAN	168	19,667
P61960	UFM1_HUMAN	85	9,118
Q00610	CLH1_HUMAN	1675	191,615
P21281	VATB2_HUMAN	511	56,501
Q13642	FHL1_HUMAN	323	36,263
P60033	CD81_HUMAN	236	25,809
Q14141	SEPT6_HUMAN	434	49,717
P07737	PROF1_HUMAN	140	15,054
P62937	PPIA_HUMAN	165	18,012
P18124	RL7_HUMAN	248	29,226
P62857	RS28_HUMAN	69	7,841
Q13510	ASAH1_HUMAN	395	44,660
P27797	CALR_HUMAN	417	48,142
Q9H1H9	KI13A_HUMAN	1805	202,308
Q5SSJ5	HP1B3_HUMAN	553	61,207
P25398	RS12_HUMAN	132	14,515
P29401	TKT_HUMAN	623	67,878
O14950	ML12B_HUMAN	172	19,779
P29966	MARCS_HUMAN	332	31,555
P32119	PRDX2_HUMAN	198	21,892
P09110	THIK_HUMAN	424	44,292
Q16881	TRXR1_HUMAN	649	70,906
Q15149	PLEC_HUMAN	4684	531,791
O43504	LTOR5_HUMAN	91	9,614
P07108	ACBP_HUMAN	87	10,044
P05783	K1C18_HUMAN	430	48,058
P16615	AT2A2_HUMAN	1042	114,757
P16152	CBR1_HUMAN	277	30,375
Q71DI3	H32_HUMAN	136	15,388
Q04760	LGUL_HUMAN	184	20,778
Q9NR31	SAR1A_HUMAN	198	22,367
P62820	RAB1A_HUMAN	205	22,678
P11766	ADHX_HUMAN	374	39,724
P13073	COX41_HUMAN	169	19,577
P58546	MTPN_HUMAN	118	12,895
P62269	RS18_HUMAN	152	17,719
Q92520	FAM3C_HUMAN	227	24,680
O95837	GNA14_HUMAN	355	41,571
P62249	RS16_HUMAN	146	16,445
Q9Y617	SERC_HUMAN	370	40,423
Q9ULC4	MCTS1_HUMAN	181	20,555
Q99873	ANM1_HUMAN	361	41,516
O14818	PSA7_HUMAN	248	27,887
P07951	TPM2_HUMAN	284	32,851
O75369	FLNB_HUMAN	2602	278,164
Q9NRP0	OSTC_HUMAN	149	16,829
P09211	GSTP1_HUMAN	210	23,356
P68363	TBA1B_HUMAN	451	50,152
P12111	CO6A3_HUMAN	3177	343,669
Q96AY3	FKB10_HUMAN	582	64,245
Q8WZA9	IRGQ_HUMAN	623	62,717
Q00341	VIGLN_HUMAN	1268	141,456
Q16678	CP1B1_HUMAN	543	60,846
P00568	KAD1_HUMAN	194	21,635
P02452	CO1A1_HUMAN	1464	138,941
Q02818	NUCB1_HUMAN	461	53,879
P22392	NDKB_HUMAN	152	17,298
Q15131	CDK10_HUMAN	360	41,038
Q15691	MARE1_HUMAN	268	29,999
P62841	RS15_HUMAN	145	17,040
P09525	ANXA4_HUMAN	319	35,883
Q9P0U1	TOM7_HUMAN	55	6,248
P20340	RAB6A_HUMAN	208	23,593
P54619	AAKG1_HUMAN	331	37,579
Q00765	REEP5_HUMAN	189	21,493
P21333	FLNA_HUMAN	2647	280,739
O14979	HNRDL_HUMAN	420	46,438
P42765	THIM_HUMAN	397	41,924
Q5BKU9	OXLD1_HUMAN	147	15,855
Q15084	PDIA6_HUMAN	440	48,121
Q15942	ZYX_HUMAN	572	61,277
Q9Y3E0	GOT1B_HUMAN	138	15,426
Q9UBR2	CATZ_HUMAN	303	33,868
Q14011	CIRBP_HUMAN	172	18,648
P51149	RAB7A_HUMAN	207	23,490
P80297	MT1X_HUMAN	61	6,068
Q9NQC3	RTN4_HUMAN	1192	129,931
P61619	S61A1_HUMAN	476	52,265
P61916	NPC2_HUMAN	151	16,570
P18085	ARF4_HUMAN	180	20,511
P30043	BLVRB_HUMAN	206	22,119
P10768	ESTD_HUMAN	282	31,463
P11142	HSP7C_HUMAN	646	70,898
P50914	RL14_HUMAN	215	23,432
P36578	RL4_HUMAN	427	47,697
P52306	GDS1_HUMAN	607	66,317
P27635	RL10_HUMAN	214	24,604
P62081	RS7_HUMAN	194	22,127
P30084	ECHM_HUMAN	290	31,387
P06703	S10A6_HUMAN	90	10,180
Q15019	SEPT2_HUMAN	361	41,487
P61160	ARP2_HUMAN	394	44,761
O15145	ARPC3_HUMAN	178	20,547
Q96QK1	VPS35_HUMAN	796	91,707
P07437	TBB5_HUMAN	444	49,671
P35637	FUS_HUMAN	526	53,426
P23528	COF1_HUMAN	166	18,502
P07858	CATB_HUMAN	339	37,822
P24534	EF1B_HUMAN	225	24,764
Q06033	ITIH3_HUMAN	890	99,849
P38606	VATA_HUMAN	617	68,304
O95197	RTN3_HUMAN	1032	112,611
Q86XR7	TCAM2_HUMAN	235	26,916
P10070	GLI2_HUMAN	1586	167,783
P30086	PEBP1_HUMAN	187	21,057
P62861	RS30_HUMAN	59	6,648
P36507	MP2K2_HUMAN	400	44,424
P06733	ENOA_HUMAN	434	47,169
O95342	ABCBB_HUMAN	1321	146,407
Q86UV5	UBP48_HUMAN	1035	119,032
O43592	XPOT_HUMAN	962	109,964
Q16698	DECR_HUMAN	335	36,068
Q71U36	TBA1A_HUMAN	451	50,136
P04181	OAT_HUMAN	439	48,535
P51991	ROA3_HUMAN	378	39,595
Q96KP4	CNDP2_HUMAN	475	52,878
P47897	SYQ_HUMAN	775	87,799
Q04446	GLGB_HUMAN	702	80,474
P31943	HNRH1_HUMAN	449	49,229
P63010	AP2B1_HUMAN	937	104,553
P30050	RL12_HUMAN	165	17,819
P49207	RL34_HUMAN	117	13,293
Q07021	C1QBP_HUMAN	282	31,362
P16403	H12_HUMAN	213	21,365
Q9H1E3	NUCKS_HUMAN	243	27,296
P61769	B2MG_HUMAN	119	13,715
P09622	DLDH_HUMAN	509	54,177
P62829	RL23_HUMAN	140	14,865
Q09666	AHNK_HUMAN	5890	629,101
P46777	RL5_HUMAN	297	34,363
P30041	PRDX6_HUMAN	224	25,035
P02461	CO3A1_HUMAN	1466	138,564
Q86VV8	RTTN_HUMAN	2226	248,630
P17844	DDX5_HUMAN	614	69,148
P61158	ARP3_HUMAN	418	47,371
P37108	SRP14_HUMAN	136	14,570
P62826	RAN_HUMAN	216	24,423
Q9H9H5	MA6D1_HUMAN	199	21,005
P04075	ALDOA_HUMAN	364	39,420
P22234	PUR6_HUMAN	425	47,079
P61163	ACTZ_HUMAN	376	42,614
Q9BTV4	TMM43_HUMAN	400	44,876
O60831	PRAF2_HUMAN	178	19,258
P63220	RS21_HUMAN	83	9,111
P02511	CRYAB_HUMAN	175	20,159
P18669	PGAM1_HUMAN	254	28,804
Q9Y2T7	YBOX2_HUMAN	364	38,518
Q96CW1	AP2M1_HUMAN	435	49,655
P11216	PYGB_HUMAN	843	96,696
P62330	ARF6_HUMAN	175	20,082
P20674	COX5A_HUMAN	150	16,762
P41250	SYG_HUMAN	739	83,166
P52272	HNRPM_HUMAN	730	77,516
Q8N339	MT1M_HUMAN	61	6,110
P49721	PSB2_HUMAN	201	22,836
O60701	UGDH_HUMAN	494	55,024
P61970	NTF2_HUMAN	127	14,478
P12236	ADT3_HUMAN	298	32,866
P38646	GRP75_HUMAN	679	73,680
P22004	BMP6_HUMAN	513	57,226
P09972	ALDOC_HUMAN	364	39,456
P62851	RS25_HUMAN	125	13,742
Q07065	CKAP4_HUMAN	602	66,022
P35221	CTNA1_HUMAN	906	100,071
P61077	UB2D3_HUMAN	147	16,687
P50454	SERPH_HUMAN	418	46,441
Q53GQ0	DHB12_HUMAN	312	34,324
O15143	ARC1B_HUMAN	372	40,950
O60763	USO1_HUMAN	962	107,895
P49257	LMAN1_HUMAN	510	57,549
P62847	RS24_HUMAN	133	15,423
P08238	HS90B_HUMAN	724	83,264
P52565	GDIR1_HUMAN	204	23,207
Q99759	M3K3_HUMAN	626	70,898
P09936	UCHL1_HUMAN	223	24,824
P11021	GRP78_HUMAN	654	72,333
P45877	PPIC_HUMAN	212	22,763
P62241	RS8_HUMAN	208	24,205
P31939	PUR9_HUMAN	592	64,616
P30040	ERP29_HUMAN	261	28,993
Q8NHP8	PLBL2_HUMAN	589	65,472
P07686	HEXB_HUMAN	556	63,111
Q8NBU5	ATAD1_HUMAN	361	40,744
O95336	6PGL_HUMAN	258	27,547
Q99497	PARK7_HUMAN	189	19,891
P62318	SMD3_HUMAN	126	13,916
Q13838	DX39B_HUMAN	428	48,991
P40429	RL13A_HUMAN	203	23,577
P04083	ANXA1_HUMAN	346	38,714
Q96M27	PRRC1_HUMAN	445	46,701
O75083	WDR1_HUMAN	606	66,194
P45974	UBP5_HUMAN	858	95,786
P05387	RLA2_HUMAN	115	11,665
P33176	KINH_HUMAN	963	109,685
P35606	COPB2_HUMAN	906	102,487
Q15436	SC23A_HUMAN	765	86,161
Q9BQE3	TBA1C_HUMAN	449	49,895
P62304	RUXE_HUMAN	92	10,804
P46776	RL27A_HUMAN	148	16,561
P30046	DOPD_HUMAN	118	12,712
P61088	UBE2N_HUMAN	152	17,138
P62266	RS23_HUMAN	143	15,808
P12109	CO6A1_HUMAN	1028	108,529
P46781	RS9_HUMAN	194	22,591
P02774	VTDB_HUMAN	474	52,964
P37837	TALDO_HUMAN	337	37,540
Q9Y263	PLAP_HUMAN	795	87,157
Q02878	RL6_HUMAN	288	32,728
P62873	GBB1_HUMAN	340	37,377
P62263	RS14_HUMAN	151	16,273
O14558	HSPB6_HUMAN	160	17,136
Q99714	HCD2_HUMAN	261	26,923
Q96CX2	KCD12_HUMAN	325	35,701
P17858	PFKAL_HUMAN	780	85,018

## Sheet: ID pMSCs D8
ID pMSCs D8
Entry	Entry name	Length	Mass
P48643	TCPE_HUMAN	541	59,671
P07305	H10_HUMAN	194	20,863
P62979	RS27A_HUMAN	156	17,965
P35908	K22E_HUMAN	639	65,433
O14579	COPE_HUMAN	308	34,482
P49419	AL7A1_HUMAN	539	58,487
P06899	H2B1J_HUMAN	126	13,904
P04216	THY1_HUMAN	161	17,935
P16104	H2AX_HUMAN	143	15,145
P62906	RL10A_HUMAN	217	24,831
P26639	SYTC_HUMAN	723	83,435
Q99715	COCA1_HUMAN	3063	333,147
Q01628	IFM3_HUMAN	133	14,632
P56134	ATPK_HUMAN	94	10,918
Q9BUF5	TBB6_HUMAN	446	49,857
Q99460	PSMD1_HUMAN	953	105,836
Q9UL46	PSME2_HUMAN	239	27,402
P40967	PMEL_HUMAN	661	70,255
Q16822	PCKGM_HUMAN	640	70,730
P30044	PRDX5_HUMAN	214	22,086
P19971	TYPH_HUMAN	482	49,955
Q06323	PSME1_HUMAN	249	28,723
P46940	IQGA1_HUMAN	1657	189,252
Q9Y2A7	NCKP1_HUMAN	1128	128,790
P40121	CAPG_HUMAN	348	38,499
P15121	ALDR_HUMAN	316	35,853
P35580	MYH10_HUMAN	1976	228,999
Q01105	SET_HUMAN	290	33,489
Q96KP4	CNDP2_HUMAN	475	52,878
P06753	TPM3_HUMAN	285	32,950
P62750	RL23A_HUMAN	156	17,695
Q96JY6	PDLI2_HUMAN	352	37,459
Q9NZN4	EHD2_HUMAN	543	61,161
O75947	ATP5H_HUMAN	161	18,491
Q00839	HNRPU_HUMAN	825	90,584
P05386	RLA1_HUMAN	114	11,514
Q13492	PICAL_HUMAN	652	70,755
P0DMV8	HS71A_HUMAN	641	70,052
P35579	MYH9_HUMAN	1960	226,532
P34932	HSP74_HUMAN	840	94,331
P61353	RL27_HUMAN	136	15,798
P13804	ETFA_HUMAN	333	35,080
Q06210	GFPT1_HUMAN	699	78,806
Q14258	TRI25_HUMAN	630	70,973
O14979	HNRDL_HUMAN	420	46,438
P60228	EIF3E_HUMAN	445	52,221
Q99832	TCPH_HUMAN	543	59,367
O00629	IMA3_HUMAN	521	57,887
P02768	ALBU_HUMAN	609	69,367
P42766	RL35_HUMAN	123	14,551
Q92597	NDRG1_HUMAN	394	42,835
Q9UHD8	SEPT9_HUMAN	586	65,401
O60888	CUTA_HUMAN	179	19,116
Q9BY64	UDB28_HUMAN	529	60,906
O94855	SC24D_HUMAN	1032	113,010
P30793	GCH1_HUMAN	250	27,903
P17174	AATC_HUMAN	413	46,248
Q13561	DCTN2_HUMAN	401	44,231
P46977	STT3A_HUMAN	705	80,530
Q13418	ILK_HUMAN	452	51,419
O14617	AP3D1_HUMAN	1153	130,158
P07910	HNRPC_HUMAN	306	33,670
P13797	PLST_HUMAN	630	70,811
P54577	SYYC_HUMAN	528	59,143
Q9Y696	CLIC4_HUMAN	253	28,772
Q8NI22	MCFD2_HUMAN	146	16,390
Q8NC51	PAIRB_HUMAN	408	44,965
P09913	IFIT2_HUMAN	472	54,632
P62854	RS26_HUMAN	115	13,015
P07237	PDIA1_HUMAN	508	57,116
Q6DD88	ATLA3_HUMAN	541	60,542
Q9H1E3	NUCKS_HUMAN	243	27,296
P47755	CAZA2_HUMAN	286	32,949
P15311	EZRI_HUMAN	586	69,413
P04843	RPN1_HUMAN	607	68,569
P00387	NB5R3_HUMAN	301	34,235
P21964	COMT_HUMAN	271	30,037
P61204	ARF3_HUMAN	181	20,601
P13284	GILT_HUMAN	250	27,964
Q8IVM0	CCD50_HUMAN	306	35,822
Q92882	OSTF1_HUMAN	214	23,787
O00410	IPO5_HUMAN	1097	123,630
Q8NBS9	TXND5_HUMAN	432	47,629
P62913	RL11_HUMAN	178	20,252
P46782	RS5_HUMAN	204	22,876
P52943	CRIP2_HUMAN	208	22,493
P16402	H13_HUMAN	221	22,350
P02751	FINC_HUMAN	2386	262,625
Q9BXJ5	C1QT2_HUMAN	285	29,952
P67936	TPM4_HUMAN	248	28,522
Q9UJ70	NAGK_HUMAN	344	37,376
O15533	TPSN_HUMAN	448	47,626
P04899	GNAI2_HUMAN	355	40,451
Q15293	RCN1_HUMAN	331	38,890
P26641	EF1G_HUMAN	437	50,119
P52907	CAZA1_HUMAN	286	32,923
Q8WX93	PALLD_HUMAN	1383	150,564
Q92973	TNPO1_HUMAN	898	102,355
Q01813	PFKAP_HUMAN	784	85,596
P13489	RINI_HUMAN	461	49,973
Q02952	AKA12_HUMAN	1782	191,482
P04259	K2C6B_HUMAN	564	60,067
Q96AG4	LRC59_HUMAN	307	34,930
Q9Y281	COF2_HUMAN	166	18,737
P18621	RL17_HUMAN	184	21,397
Q14019	COTL1_HUMAN	142	15,945
O94925	GLSK_HUMAN	669	73,461
P80303	NUCB2_HUMAN	420	50,196
Q9UHB6	LIMA1_HUMAN	759	85,226
P30101	PDIA3_HUMAN	505	56,782
P46783	RS10_HUMAN	165	18,898
P62070	RRAS2_HUMAN	204	23,400
Q96C19	EFHD2_HUMAN	240	26,697
Q9NVA2	SEP11_HUMAN	429	49,398
P80723	BASP1_HUMAN	227	22,693
P28838	AMPL_HUMAN	519	56,166
Q14204	DYHC1_HUMAN	4646	532,408
Q13404	UB2V1_HUMAN	147	16,495
P10301	RRAS_HUMAN	218	23,480
P31942	HNRH3_HUMAN	346	36,926
P09382	LEG1_HUMAN	135	14,716
P60866	RS20_HUMAN	119	13,373
P15559	NQO1_HUMAN	274	30,868
Q9ULC4	MCTS1_HUMAN	181	20,555
O43795	MYO1B_HUMAN	1136	131,985
A6NCE7	MP3B2_HUMAN	125	14,628
Q07960	RHG01_HUMAN	439	50,436
P49720	PSB3_HUMAN	205	22,949
P09543	CN37_HUMAN	421	47,579
Q9NR12	PDLI7_HUMAN	457	49,845
Q14974	IMB1_HUMAN	876	97,170
P50990	TCPQ_HUMAN	548	59,621
P68036	UB2L3_HUMAN	154	17,862
P35241	RADI_HUMAN	583	68,564
P55786	PSA_HUMAN	919	103,276
P54136	SYRC_HUMAN	660	75,379
Q03135	CAV1_HUMAN	178	20,472
P60660	MYL6_HUMAN	151	16,930
P63104	1433Z_HUMAN	245	27,745
P35232	PHB_HUMAN	272	29,804
B7ZC32	KIF28_HUMAN	967	108,254
Q9UJZ1	STML2_HUMAN	356	38,534
P19105	ML12A_HUMAN	171	19,794
P17050	NAGAB_HUMAN	411	46,565
Q9Y490	TLN1_HUMAN	2541	269,767
Q14764	MVP_HUMAN	893	99,327
Q13813	SPTN1_HUMAN	2472	284,539
O60784	TOM1_HUMAN	492	53,818
P17655	CAN2_HUMAN	700	79,995
Q7KZF4	SND1_HUMAN	910	101,997
Q05682	CALD1_HUMAN	793	93,231
P12277	KCRB_HUMAN	381	42,644
P55957	BID_HUMAN	195	21,995
P60981	DEST_HUMAN	165	18,506
P63098	CANB1_HUMAN	170	19,300
P0DMV9	HS71B_HUMAN	641	70,052
Q5QNW6	H2B2F_HUMAN	126	13,920
P15880	RS2_HUMAN	293	31,324
P50395	GDIB_HUMAN	445	50,663
O00151	PDLI1_HUMAN	329	36,072
O60506	HNRPQ_HUMAN	623	69,603
Q96AC1	FERM2_HUMAN	680	77,861
P01892	1A02_HUMAN	365	40,922
Q9H8Y8	GORS2_HUMAN	452	47,145
Q9NZ01	TECR_HUMAN	308	36,034
P07602	SAP_HUMAN	524	58,113
O43294	TGFI1_HUMAN	461	49,814
Q8IWE2	NXP20_HUMAN	563	60,742
P23526	SAHH_HUMAN	432	47,716
P16401	H15_HUMAN	226	22,580
Q14247	SRC8_HUMAN	550	61,586
O95302	FKBP9_HUMAN	570	63,084
O15511	ARPC5_HUMAN	151	16,320
P09493	TPM1_HUMAN	284	32,709
P13645	K1C10_HUMAN	584	58,827
P17931	LEG3_HUMAN	250	26,152
P08708	RS17_HUMAN	135	15,550
Q15366	PCBP2_HUMAN	365	38,580
P31948	STIP1_HUMAN	543	62,639
Q9Y2B0	CNPY2_HUMAN	182	20,652
P11217	PYGM_HUMAN	842	97,092
P35613	BASI_HUMAN	385	42,200
Q9H0U4	RAB1B_HUMAN	201	22,171
P08133	ANXA6_HUMAN	673	75,873
P35268	RL22_HUMAN	128	14,787
P32456	GBP2_HUMAN	591	67,209
P04179	SODM_HUMAN	222	24,722
P09651	ROA1_HUMAN	372	38,747
P52788	SPSY_HUMAN	366	41,268
O00159	MYO1C_HUMAN	1063	121,682
Q15404	RSU1_HUMAN	277	31,540
O43399	TPD54_HUMAN	206	22,238
P49189	AL9A1_HUMAN	494	53,802
Q07020	RL18_HUMAN	188	21,634
Q01082	SPTB2_HUMAN	2364	274,609
P68402	PA1B2_HUMAN	229	25,569
P32969	RL9_HUMAN	192	21,863
P14406	CX7A2_HUMAN	83	9,396
P25705	ATPA_HUMAN	553	59,751
Q92542	NICA_HUMAN	709	78,411
P07384	CAN1_HUMAN	714	81,890
O15427	MOT4_HUMAN	465	49,469
P10809	CH60_HUMAN	573	61,055
P84157	MXRA7_HUMAN	204	21,466
O15173	PGRC2_HUMAN	223	23,818
P05362	ICAM1_HUMAN	532	57,825
Q15019	SEPT2_HUMAN	361	41,487
P28072	PSB6_HUMAN	239	25,358
P51571	SSRD_HUMAN	173	18,999
P78417	GSTO1_HUMAN	241	27,566
P61026	RAB10_HUMAN	200	22,541
Q16698	DECR_HUMAN	335	36,068
P26599	PTBP1_HUMAN	531	57,221
Q16643	DREB_HUMAN	649	71,429
Q68CZ2	TENS3_HUMAN	1445	155,266
Q00325	MPCP_HUMAN	362	40,095
P52209	6PGD_HUMAN	483	53,140
P63000	RAC1_HUMAN	192	21,450
P23396	RS3_HUMAN	243	26,688
P22314	UBA1_HUMAN	1058	117,849
P30536	TSPO_HUMAN	169	18,828
Q00688	FKBP3_HUMAN	224	25,177
P09496	CLCA_HUMAN	248	27,077
Q13740	CD166_HUMAN	583	65,102
P62888	RL30_HUMAN	115	12,784
P40926	MDHM_HUMAN	338	35,503
B2RXH8	HNRC2_HUMAN	293	32,072
Q9NYL9	TMOD3_HUMAN	352	39,595
P21333	FLNA_HUMAN	2647	280,739
P11279	LAMP1_HUMAN	417	44,882
E9PAV3	NACAM_HUMAN	2078	205,422
P02795	MT2_HUMAN	61	6,042
O43175	SERA_HUMAN	533	56,651
P30048	PRDX3_HUMAN	256	27,693
P02765	FETUA_HUMAN	367	39,325
P00441	SODC_HUMAN	154	15,936
P83731	RL24_HUMAN	157	17,779
Q9P2E9	RRBP1_HUMAN	1410	152,472
Q9Y4L1	HYOU1_HUMAN	999	111,335
O95373	IPO7_HUMAN	1038	119,517
P14854	CX6B1_HUMAN	86	10,192
P15586	GNS_HUMAN	552	62,082
Q13200	PSMD2_HUMAN	908	100,200
P46779	RL28_HUMAN	137	15,748
P52630	STAT2_HUMAN	851	97,916
P54727	RD23B_HUMAN	409	43,171
Q15843	NEDD8_HUMAN	81	9,072
Q6IAA8	LTOR1_HUMAN	161	17,745
Q9Y678	COPG1_HUMAN	874	97,718
P31949	S10AB_HUMAN	105	11,740
P20290	BTF3_HUMAN	206	22,168
Q9NZM1	MYOF_HUMAN	2061	234,709
P50148	GNAQ_HUMAN	359	42,142
P50991	TCPD_HUMAN	539	57,924
P06748	NPM_HUMAN	294	32,575
O43707	ACTN4_HUMAN	911	104,854
Q8N6W0	CELF5_HUMAN	485	52,355
P62942	FKB1A_HUMAN	108	11,951
P11413	G6PD_HUMAN	515	59,257
P23381	SYWC_HUMAN	471	53,165
Q9Y3U8	RL36_HUMAN	105	12,254
O75531	BAF_HUMAN	89	10,059
Q16695	H31T_HUMAN	136	15,508
Q96NT0	CC115_HUMAN	180	19,761
Q7L1Q6	BZW1_HUMAN	419	48,043
P04844	RPN2_HUMAN	631	69,284
Q8WWI1	LMO7_HUMAN	1683	192,696
O00469	PLOD2_HUMAN	737	84,686
Q96CV9	OPTN_HUMAN	577	65,921
P61604	CH10_HUMAN	102	10,932
Q96E39	RMXL1_HUMAN	390	42,142
O14531	DPYL4_HUMAN	572	61,878
O14561	ACPM_HUMAN	156	17,417
Q9BR76	COR1B_HUMAN	489	54,235
P19367	HXK1_HUMAN	917	102,486
P17980	PRS6A_HUMAN	439	49,204
P49589	SYCC_HUMAN	748	85,473
Q15056	IF4H_HUMAN	248	27,385
P60174	TPIS_HUMAN	286	30,791
Q9Y5Z4	HEBP2_HUMAN	205	22,875
Q96L21	RL10L_HUMAN	214	24,519
P49755	TMEDA_HUMAN	219	24,976
Q15437	SC23B_HUMAN	767	86,479
O15260	SURF4_HUMAN	269	30,394
P04264	K2C1_HUMAN	644	66,039
Q15363	TMED2_HUMAN	201	22,761
P08134	RHOC_HUMAN	193	22,006
Q9GZQ8	MLP3B_HUMAN	125	14,688
P51572	BAP31_HUMAN	246	27,992
P40939	ECHA_HUMAN	763	83,000
P13861	KAP2_HUMAN	404	45,518
P13010	XRCC5_HUMAN	732	82,705
O00764	PDXK_HUMAN	312	35,102
P22626	ROA2_HUMAN	353	37,430
Q9Y2D5	AKAP2_HUMAN	859	94,661
Q8TBQ9	KISHA_HUMAN	72	8,060
Q96FQ6	S10AG_HUMAN	103	11,801
P62753	RS6_HUMAN	249	28,681
P61981	1433G_HUMAN	247	28,303
Q31612	1B73_HUMAN	363	40,435
P40925	MDHC_HUMAN	334	36,426
Q01995	TAGL_HUMAN	201	22,611
Q13885	TBB2A_HUMAN	445	49,907
Q16630	CPSF6_HUMAN	551	59,210
O14974	MYPT1_HUMAN	1030	115,281
P07108	ACBP_HUMAN	87	10,044
P14618	KPYM_HUMAN	531	57,937
P62314	SMD1_HUMAN	119	13,282
P63241	IF5A1_HUMAN	154	16,832
P55084	ECHB_HUMAN	474	51,294
P60903	S10AA_HUMAN	97	11,203
P13987	CD59_HUMAN	128	14,177
P13164	IFM1_HUMAN	125	13,964
P27816	MAP4_HUMAN	1152	121,005
Q02809	PLOD1_HUMAN	727	83,550
P04080	CYTB_HUMAN	98	11,140
P06396	GELS_HUMAN	782	85,698
P46821	MAP1B_HUMAN	2468	270,634
P54578	UBP14_HUMAN	494	56,069
O60664	PLIN3_HUMAN	434	47,075
Q9Y2V2	CHSP1_HUMAN	147	15,892
P17858	PFKAL_HUMAN	780	85,018
P52597	HNRPF_HUMAN	415	45,672
P07741	APT_HUMAN	180	19,608
Q00610	CLH1_HUMAN	1675	191,615
Q9H444	CHM4B_HUMAN	224	24,950
P21281	VATB2_HUMAN	511	56,501
Q13642	FHL1_HUMAN	323	36,263
Q9H0E2	TOLIP_HUMAN	274	30,282
P07737	PROF1_HUMAN	140	15,054
P18124	RL7_HUMAN	248	29,226
Q14315	FLNC_HUMAN	2725	291,022
P62857	RS28_HUMAN	69	7,841
P29401	TKT_HUMAN	623	67,878
A6NHL2	TBAL3_HUMAN	446	49,909
Q9UMS6	SYNP2_HUMAN	1093	117,514
P32119	PRDX2_HUMAN	198	21,892
Q99436	PSB7_HUMAN	277	29,965
P09110	THIK_HUMAN	424	44,292
Q16881	TRXR1_HUMAN	649	70,906
P16152	CBR1_HUMAN	277	30,375
Q71DI3	H32_HUMAN	136	15,388
Q6EEV6	SUMO4_HUMAN	95	10,685
P06744	G6PI_HUMAN	558	63,147
Q04760	LGUL_HUMAN	184	20,778
P50995	ANX11_HUMAN	505	54,390
P11766	ADHX_HUMAN	374	39,724
P58546	MTPN_HUMAN	118	12,895
Q13596	SNX1_HUMAN	522	59,070
P62269	RS18_HUMAN	152	17,719
P30461	1B13_HUMAN	362	40,474
Q9Y617	SERC_HUMAN	370	40,423
O14818	PSA7_HUMAN	248	27,887
P27824	CALX_HUMAN	592	67,568
P07951	TPM2_HUMAN	284	32,851
O75369	FLNB_HUMAN	2602	278,164
P09211	GSTP1_HUMAN	210	23,356
O95183	VAMP5_HUMAN	116	12,805
P51148	RAB5C_HUMAN	216	23,483
Q86WV6	STING_HUMAN	379	42,193
Q96AY3	FKB10_HUMAN	582	64,245
P61077	UB2D3_HUMAN	147	16,687
P02452	CO1A1_HUMAN	1464	138,941
P53396	ACLY_HUMAN	1101	120,839
P62841	RS15_HUMAN	145	17,040
P09525	ANXA4_HUMAN	319	35,883
Q00765	REEP5_HUMAN	189	21,493
P13807	GYS1_HUMAN	737	83,786
Q15084	PDIA6_HUMAN	440	48,121
P26373	RL13_HUMAN	211	24,261
Q03518	TAP1_HUMAN	808	87,218
Q9NZZ3	CHMP5_HUMAN	219	24,571
Q9NQC3	RTN4_HUMAN	1192	129,931
Q15149	PLEC_HUMAN	4684	531,791
P13473	LAMP2_HUMAN	410	44,961
P18085	ARF4_HUMAN	180	20,511
P51991	ROA3_HUMAN	378	39,595
P50914	RL14_HUMAN	215	23,432
Q9HAV7	GRPE1_HUMAN	217	24,279
P36578	RL4_HUMAN	427	47,697
P58876	H2B1D_HUMAN	126	13,936
P48444	COPD_HUMAN	511	57,210
P27635	RL10_HUMAN	214	24,604
O75718	CRTAP_HUMAN	401	46,562
P27361	MK03_HUMAN	379	43,136
O15145	ARPC3_HUMAN	178	20,547
P07437	TBB5_HUMAN	444	49,671
P07858	CATB_HUMAN	339	37,822
P53621	COPA_HUMAN	1224	138,346
Q9NR31	SAR1A_HUMAN	198	22,367
O60361	NDK8_HUMAN	137	15,529
P16070	CD44_HUMAN	742	81,538
P06733	ENOA_HUMAN	434	47,169
O43592	XPOT_HUMAN	962	109,964
O00429	DNM1L_HUMAN	736	81,877
P36873	PP1G_HUMAN	323	36,984
P56537	IF6_HUMAN	245	26,599
P40227	TCPZ_HUMAN	531	58,024
Q04446	GLGB_HUMAN	702	80,474
P47897	SYQ_HUMAN	775	87,799
P31943	HNRH1_HUMAN	449	49,229
Q5NUL3	FFAR4_HUMAN	377	42,241
P61956	SUMO2_HUMAN	95	10,871
P49207	RL34_HUMAN	117	13,293
P61769	B2MG_HUMAN	119	13,715
P02794	FRIH_HUMAN	183	21,226
P62829	RL23_HUMAN	140	14,865
P07900	HS90A_HUMAN	732	84,660
Q09666	AHNK_HUMAN	5890	629,101
P02461	CO3A1_HUMAN	1466	138,564
P30041	PRDX6_HUMAN	224	25,035
Q15185	TEBP_HUMAN	160	18,697
P61019	RAB2A_HUMAN	212	23,546
P61158	ARP3_HUMAN	418	47,371
P34897	GLYM_HUMAN	504	55,993
P62826	RAN_HUMAN	216	24,423
Q5VST9	OBSCN_HUMAN	7968	868,484
P33947	ERD22_HUMAN	212	24,422
P04075	ALDOA_HUMAN	364	39,420
P61163	ACTZ_HUMAN	376	42,614
P63220	RS21_HUMAN	83	9,111
P02511	CRYAB_HUMAN	175	20,159
Q63HN8	RN213_HUMAN	5207	591,407
P11216	PYGB_HUMAN	843	96,696
P48735	IDHP_HUMAN	452	50,909
Q5VT25	MRCKA_HUMAN	1732	197,307
P49721	PSB2_HUMAN	201	22,836
O60701	UGDH_HUMAN	494	55,024
P12236	ADT3_HUMAN	298	32,866
O14662	STX16_HUMAN	325	37,031
P31946	1433B_HUMAN	246	28,082
Q96A33	CCD47_HUMAN	483	55,874
O43390	HNRPR_HUMAN	633	70,943
Q16181	SEPT7_HUMAN	437	50,680
P50454	SERPH_HUMAN	418	46,441
O95236	APOL3_HUMAN	402	44,278
Q53GQ0	DHB12_HUMAN	312	34,324
P0DME0	SETLP_HUMAN	302	34,882
P08238	HS90B_HUMAN	724	83,264
P29992	GNA11_HUMAN	359	42,123
Q15847	ADIRF_HUMAN	76	7,855
P52565	GDIR1_HUMAN	204	23,207
Q71U36	TBA1A_HUMAN	451	50,136
O95613	PCNT_HUMAN	3336	378,037
P09936	UCHL1_HUMAN	223	24,824
Q06033	ITIH3_HUMAN	890	99,849
Q8N8S7	ENAH_HUMAN	591	66,510
P30040	ERP29_HUMAN	261	28,993
P78559	MAP1A_HUMAN	2803	305,485
O95336	6PGL_HUMAN	258	27,547
P13674	P4HA1_HUMAN	534	61,049
P39656	OST48_HUMAN	456	50,801
P04083	ANXA1_HUMAN	346	38,714
Q9BYX7	ACTBM_HUMAN	375	42,016
O75083	WDR1_HUMAN	606	66,194
P35606	COPB2_HUMAN	906	102,487
P33176	KINH_HUMAN	963	109,685
P05387	RLA2_HUMAN	115	11,665
A4IF30	S35F4_HUMAN	521	57,809
P62304	RUXE_HUMAN	92	10,804
Q15436	SC23A_HUMAN	765	86,161
P20810	ICAL_HUMAN	708	76,573
P61088	UBE2N_HUMAN	152	17,138
P62266	RS23_HUMAN	143	15,808
P37837	TALDO_HUMAN	337	37,540
Q9BRF8	CPPED_HUMAN	314	35,548
Q02878	RL6_HUMAN	288	32,728
P12955	PEPD_HUMAN	493	54,548
O15018	PDZD2_HUMAN	2839	301,641
O14558	HSPB6_HUMAN	160	17,136
P62263	RS14_HUMAN	151	16,273
P07093	GDN_HUMAN	398	44,002
P00966	ASSY_HUMAN	412	46,530
P15144	AMPN_HUMAN	967	109,540
P30085	KCY_HUMAN	196	22,222
O43374	RASL2_HUMAN	803	90,458
P21589	5NTD_HUMAN	574	63,368
Q9H4M9	EHD1_HUMAN	534	60,627
Q9UBI6	GBG12_HUMAN	72	8,006
Q9ULC3	RAB23_HUMAN	237	26,659
P08243	ASNS_HUMAN	561	64,370
P14314	GLU2B_HUMAN	528	59,425
P80294	MT1H_HUMAN	61	6,039
P30837	AL1B1_HUMAN	517	57,206
P61978	HNRPK_HUMAN	463	50,976
P07339	CATD_HUMAN	412	44,552
P07814	SYEP_HUMAN	1512	170,591
P62805	H4_HUMAN	103	11,367
P43686	PRS6B_HUMAN	418	47,366
P41252	SYIC_HUMAN	1262	144,498
P62280	RS11_HUMAN	158	18,431
O14879	IFIT3_HUMAN	490	55,985
P62847	RS24_HUMAN	133	15,423
P25789	PSA4_HUMAN	261	29,484
Q460N5	PAR14_HUMAN	1801	202,800
Q99536	VAT1_HUMAN	393	41,920
Q9UMY4	SNX12_HUMAN	172	19,730
P78371	TCPB_HUMAN	535	57,488
P60953	CDC42_HUMAN	191	21,259
P43487	RANG_HUMAN	201	23,310
Q9P0L0	VAPA_HUMAN	249	27,893
O95782	AP2A1_HUMAN	977	107,546
P62140	PP1B_HUMAN	327	37,187
P22307	NLTP_HUMAN	547	58,994
Q8WUM4	PDC6I_HUMAN	868	96,023
Q13310	PABP4_HUMAN	644	70,783
Q02750	MP2K1_HUMAN	393	43,439
P68371	TBB4B_HUMAN	445	49,831
P62701	RS4X_HUMAN	263	29,598
P00338	LDHA_HUMAN	332	36,689
Q16555	DPYL2_HUMAN	572	62,294
Q8NHP8	PLBL2_HUMAN	589	65,472
P35237	SPB6_HUMAN	376	42,622
P21980	TGM2_HUMAN	687	77,329
P19338	NUCL_HUMAN	710	76,614
Q13557	KCC2D_HUMAN	499	56,369
Q06830	PRDX1_HUMAN	199	22,110
P10599	THIO_HUMAN	105	11,737
Q9BVK6	TMED9_HUMAN	235	27,277
P05556	ITB1_HUMAN	798	88,415
Q71UM5	RS27L_HUMAN	84	9,477
P47914	RL29_HUMAN	159	17,752
O75506	HSBP1_HUMAN	76	8,544
P36871	PGM1_HUMAN	562	61,449
O75165	DJC13_HUMAN	2243	254,415
P11233	RALA_HUMAN	206	23,567
Q96C10	DHX58_HUMAN	678	76,613
P20618	PSB1_HUMAN	241	26,489
P35269	T2FA_HUMAN	517	58,240
P07355	ANXA2_HUMAN	339	38,604
P23246	SFPQ_HUMAN	707	76,149
P62244	RS15A_HUMAN	130	14,840
P47756	CAPZB_HUMAN	277	31,350
P55209	NP1L1_HUMAN	391	45,374
Q16563	SYPL1_HUMAN	259	28,565
P49591	SYSC_HUMAN	514	58,777
P45880	VDAC2_HUMAN	294	31,567
Q99584	S10AD_HUMAN	98	11,471
P27105	STOM_HUMAN	288	31,731
Q9H299	SH3L3_HUMAN	93	10,438
P04439	1A03_HUMAN	365	40,841
Q96QV6	H2A1A_HUMAN	131	14,234
P23284	PPIB_HUMAN	216	23,743
P62745	RHOB_HUMAN	196	22,123
P21796	VDAC1_HUMAN	283	30,773
P62424	RL7A_HUMAN	266	29,996
O15460	P4HA2_HUMAN	535	60,902
Q969H8	MYDGF_HUMAN	173	18,795
P10316	1A69_HUMAN	365	40,977
P35637	FUS_HUMAN	526	53,426
Q16543	CDC37_HUMAN	378	44,468
Q6NZI2	PTRF_HUMAN	390	43,476
Q8TDX7	NEK7_HUMAN	302	34,551
P07195	LDHB_HUMAN	334	36,638
Q99829	CPNE1_HUMAN	537	59,059
P61247	RS3A_HUMAN	264	29,945
Q8NAB2	KBTB3_HUMAN	608	69,395
Q14847	LASP1_HUMAN	261	29,717
P05388	RLA0_HUMAN	317	34,274
P31150	GDIA_HUMAN	447	50,583
P62987	RL40_HUMAN	128	14,728
Q02543	RL18A_HUMAN	176	20,762
P09497	CLCB_HUMAN	229	25,190
Q96TA1	NIBL1_HUMAN	746	84,138
P45974	UBP5_HUMAN	858	95,786
Q9ULV4	COR1C_HUMAN	474	53,249
Q9Y3A6	TMED5_HUMAN	229	26,005
Q15417	CNN3_HUMAN	329	36,414
P25787	PSA2_HUMAN	234	25,899
Q14195	DPYL3_HUMAN	570	61,963
P63313	TYB10_HUMAN	44	5,026
Q99471	PFD5_HUMAN	154	17,328
P30153	2AAA_HUMAN	589	65,309
Q96PP8	GBP5_HUMAN	586	66,617
P37802	TAGL2_HUMAN	199	22,391
Q14257	RCN2_HUMAN	317	36,876
Q9UNX3	RL26L_HUMAN	145	17,256
P12956	XRCC6_HUMAN	609	69,843
P63172	DYLT1_HUMAN	113	12,452
P40306	PSB10_HUMAN	273	28,936
Q15121	PEA15_HUMAN	130	15,040
P49773	HINT1_HUMAN	126	13,802
P0C0S8	H2A1_HUMAN	130	14,091
P25774	CATS_HUMAN	331	37,496
P62328	TYB4_HUMAN	44	5,053
Q16647	PTGIS_HUMAN	500	57,104
P02545	LMNA_HUMAN	664	74,139
P53999	TCP4_HUMAN	127	14,395
P14174	MIF_HUMAN	115	12,476
P04792	HSPB1_HUMAN	205	22,783
P00558	PGK1_HUMAN	417	44,615
P60842	IF4A1_HUMAN	406	46,154
P08865	RSSA_HUMAN	295	32,854
Q15365	PCBP1_HUMAN	356	37,498
Q14103	HNRPD_HUMAN	355	38,434
O43852	CALU_HUMAN	315	37,107
P35527	K1C9_HUMAN	623	62,064
P62277	RS13_HUMAN	151	17,222
P00403	COX2_HUMAN	227	25,565
P18077	RL35A_HUMAN	110	12,538
O75915	PRAF3_HUMAN	188	21,615
Q14697	GANAB_HUMAN	944	106,874
P62879	GBB2_HUMAN	340	37,331
Q5JWF2	GNAS1_HUMAN	1037	111,025
P18206	VINC_HUMAN	1134	123,799
Q96HC4	PDLI5_HUMAN	596	63,945
Q86TW2	ADCK1_HUMAN	530	60,577
P28070	PSB4_HUMAN	264	29,204
O43865	SAHH2_HUMAN	530	58,951
P55145	MANF_HUMAN	182	20,700
P26038	MOES_HUMAN	577	67,820
Q9UBQ7	GRHPR_HUMAN	328	35,668
P63244	RACK1_HUMAN	317	35,077
P24390	ERD21_HUMAN	212	24,542
O75368	SH3L1_HUMAN	114	12,774
Q96IZ0	PAWR_HUMAN	340	36,568
P04632	CPNS1_HUMAN	268	28,316
O75390	CISY_HUMAN	466	51,712
P49411	EFTU_HUMAN	452	49,542
P14625	ENPL_HUMAN	803	92,469
Q86Y82	STX12_HUMAN	276	31,642
P11940	PABP1_HUMAN	636	70,671
O14933	UB2L6_HUMAN	153	17,769
Q13509	TBB3_HUMAN	450	50,433
P28066	PSA5_HUMAN	241	26,411
P08758	ANXA5_HUMAN	320	35,937
Q04917	1433F_HUMAN	246	28,219
P04350	TBB4A_HUMAN	444	49,586
P08670	VIME_HUMAN	466	53,652
Q16851	UGPA_HUMAN	508	56,940
P29692	EF1D_HUMAN	281	31,122
O15144	ARPC2_HUMAN	300	34,333
P20073	ANXA7_HUMAN	488	52,739
P61224	RAP1B_HUMAN	184	20,825
Q99943	PLCA_HUMAN	283	31,717
Q16658	FSCN1_HUMAN	493	54,530
O75396	SC22B_HUMAN	215	24,593
Q9BZH6	WDR11_HUMAN	1224	136,685
Q13442	HAP28_HUMAN	181	20,630
P53618	COPB_HUMAN	953	107,142
Q14192	FHL2_HUMAN	279	32,193
O14684	PTGES_HUMAN	152	17,102
O95379	TFIP8_HUMAN	198	23,003
Q96PP9	GBP4_HUMAN	640	73,165
P13667	PDIA4_HUMAN	645	72,932
P60709	ACTB_HUMAN	375	41,737
P42224	STAT1_HUMAN	750	87,335
P09914	IFIT1_HUMAN	478	55,360
O00154	BACH_HUMAN	380	41,796
Q9BSJ8	ESYT1_HUMAN	1104	122,856
P08729	K2C7_HUMAN	469	51,386
Q96D15	RCN3_HUMAN	328	37,493
P09104	ENOG_HUMAN	434	47,269
Q15907	RB11B_HUMAN	218	24,489
Q9BRA2	TXD17_HUMAN	123	13,941
P40261	NNMT_HUMAN	264	29,574
Q13838	DX39B_HUMAN	428	48,991
P30443	1A01_HUMAN	365	40,846
Q04941	PLP2_HUMAN	152	16,691
P13639	EF2_HUMAN	858	95,338
P84098	RL19_HUMAN	196	23,466
P40616	ARL1_HUMAN	181	20,418
P09486	SPRC_HUMAN	303	34,632
P62736	ACTA_HUMAN	377	42,009
O00571	DDX3X_HUMAN	662	73,243
P39019	RS19_HUMAN	145	16,060
Q14108	SCRB2_HUMAN	478	54,290
Q13162	PRDX4_HUMAN	271	30,540
P61586	RHOA_HUMAN	193	21,768
P10606	COX5B_HUMAN	129	13,696
P08123	CO1A2_HUMAN	1366	129,314
P06576	ATPB_HUMAN	529	56,560
P27348	1433T_HUMAN	245	27,764
O75477	ERLN1_HUMAN	346	38,926
P48047	ATPO_HUMAN	213	23,277
P62258	1433E_HUMAN	255	29,174
P49588	SYAC_HUMAN	968	106,810
Q15758	AAAT_HUMAN	541	56,598
P30626	SORCN_HUMAN	198	21,676
P35754	GLRX1_HUMAN	106	11,776
P13693	TCTP_HUMAN	172	19,595
P21291	CSRP1_HUMAN	193	20,567
Q8NGA1	OR1M1_HUMAN	313	34,840
Q86VP6	CAND1_HUMAN	1230	136,376
O14828	SCAM3_HUMAN	347	38,287
P61160	ARP2_HUMAN	394	44,761
P43243	MATR3_HUMAN	847	94,623
Q96T58	MINT_HUMAN	3664	402,248
Q01518	CAP1_HUMAN	475	51,901
P51911	CNN1_HUMAN	297	33,170
P43307	SSRA_HUMAN	286	32,235
P08195	4F2_HUMAN	630	67,994
O43776	SYNC_HUMAN	548	62,943
P55072	TERA_HUMAN	806	89,322
P12814	ACTN1_HUMAN	892	103,058
P62910	RL32_HUMAN	135	15,860
P60763	RAC3_HUMAN	192	21,379
P62158	CALM_HUMAN	149	16,838
P62917	RL8_HUMAN	257	28,025
O00299	CLIC1_HUMAN	241	26,923
O75874	IDHC_HUMAN	414	46,659
P52306	GDS1_HUMAN	607	66,317
Q96F05	CK024_HUMAN	449	46,101
Q03169	TNAP2_HUMAN	654	72,661
P24844	MYL9_HUMAN	172	19,827
P49368	TCPG_HUMAN	545	60,534
P68104	EF1A1_HUMAN	462	50,141
P04406	G3P_HUMAN	335	36,053
P00505	AATM_HUMAN	430	47,518
Q09013	DMPK_HUMAN	629	69,385
P06756	ITAV_HUMAN	1048	116,038
P32455	GBP1_HUMAN	592	67,931
P54725	RD23A_HUMAN	363	39,609
P39023	RL3_HUMAN	403	46,109
P17987	TCPA_HUMAN	556	60,344
Q92804	RBP56_HUMAN	592	61,830
P60033	CD81_HUMAN	236	25,809
Q5TBA9	FRY_HUMAN	3013	338,875
P62937	PPIA_HUMAN	165	18,012
P27797	CALR_HUMAN	417	48,142
Q9H1H9	KI13A_HUMAN	1805	202,308
Q15043	S39AE_HUMAN	492	54,212
P38159	RBMX_HUMAN	391	42,332
P25398	RS12_HUMAN	132	14,515
O14950	ML12B_HUMAN	172	19,779
P29966	MARCS_HUMAN	332	31,555
Q9UJU6	DBNL_HUMAN	430	48,207
Q9HBZ2	ARNT2_HUMAN	717	78,691
P62820	RAB1A_HUMAN	205	22,678
P62249	RS16_HUMAN	146	16,445
P28482	MK01_HUMAN	360	41,390
Q9NRP0	OSTC_HUMAN	149	16,829
P68363	TBA1B_HUMAN	451	50,152
Q16678	CP1B1_HUMAN	543	60,846
Q5M9N0	CD158_HUMAN	1113	127,140
P00568	KAD1_HUMAN	194	21,635
Q02818	NUCB1_HUMAN	461	53,879
P22392	NDKB_HUMAN	152	17,298
P42765	THIM_HUMAN	397	41,924
Q5BKU9	OXLD1_HUMAN	147	15,855
Q99439	CNN2_HUMAN	309	33,697
Q15942	ZYX_HUMAN	572	61,277
Q9Y3E0	GOT1B_HUMAN	138	15,426
Q9UBR2	CATZ_HUMAN	303	33,868
P62195	PRS8_HUMAN	406	45,626
P51149	RAB7A_HUMAN	207	23,490
Q5T5A4	CA194_HUMAN	169	19,350
P10768	ESTD_HUMAN	282	31,463
P11142	HSP7C_HUMAN	646	70,898
P43490	NAMPT_HUMAN	491	55,521
P98179	RBM3_HUMAN	157	17,170
O75131	CPNE3_HUMAN	537	60,131
P62081	RS7_HUMAN	194	22,127
P30084	ECHM_HUMAN	290	31,387
P06703	S10A6_HUMAN	90	10,180
P23528	COF1_HUMAN	166	18,502
P24534	EF1B_HUMAN	225	24,764
Q99798	ACON_HUMAN	780	85,425
Q70UQ0	IKIP_HUMAN	350	39,309
Q9UDY6	TRI10_HUMAN	481	55,037
P30086	PEBP1_HUMAN	187	21,057
P62861	RS30_HUMAN	59	6,648
Q9BQE5	APOL2_HUMAN	337	37,092
Q15629	TRAM1_HUMAN	374	43,072
P20591	MX1_HUMAN	662	75,520
Q9BTM1	H2AJ_HUMAN	129	14,019
O00203	AP3B1_HUMAN	1094	121,320
P38117	ETFB_HUMAN	255	27,844
P63010	AP2B1_HUMAN	937	104,553
P30050	RL12_HUMAN	165	17,819
P04233	HG2A_HUMAN	296	33,516
P16403	H12_HUMAN	213	21,365
P46777	RL5_HUMAN	297	34,363
P05161	ISG15_HUMAN	165	17,888
O60831	PRAF2_HUMAN	178	19,258
P18669	PGAM1_HUMAN	254	28,804
P41250	SYG_HUMAN	739	83,166
P52272	HNRPM_HUMAN	730	77,516
P06454	PTMA_HUMAN	111	12,203
P61970	NTF2_HUMAN	127	14,478
P38646	GRP75_HUMAN	679	73,680
P09972	ALDOC_HUMAN	364	39,456
P62851	RS25_HUMAN	125	13,742
Q07065	CKAP4_HUMAN	602	66,022
P35221	CTNA1_HUMAN	906	100,071
Q15181	IPYR_HUMAN	289	32,660
P67809	YBOX1_HUMAN	324	35,924
O15143	ARC1B_HUMAN	372	40,950
P41567	EIF1_HUMAN	113	12,732
Q16778	H2B2E_HUMAN	126	13,920
P11021	GRP78_HUMAN	654	72,333
P62241	RS8_HUMAN	208	24,205
P05198	IF2A_HUMAN	315	36,112
P14902	I23O1_HUMAN	403	45,326
Q99497	PARK7_HUMAN	189	19,891
P62318	SMD3_HUMAN	126	13,916
P40429	RL13A_HUMAN	203	23,577
Q13185	CBX3_HUMAN	183	20,811
P59998	ARPC4_HUMAN	168	19,667
Q9BQE3	TBA1C_HUMAN	449	49,895
Q7L9L4	MOB1B_HUMAN	216	25,091
P30046	DOPD_HUMAN	118	12,712
P46776	RL27A_HUMAN	148	16,561
P12109	CO6A1_HUMAN	1028	108,529
P46781	RS9_HUMAN	194	22,591
P62873	GBB1_HUMAN	340	37,377
Q96CX2	KCD12_HUMAN	325	35,701

## Sheet: ID cEVs D8
ID cEVs D8
Entry	Entry name	Length	Mass
P02760	AMBP_HUMAN	352	38,999
P08514	ITA2B_HUMAN	1039	113,377
P62979	RS27A_HUMAN	156	17,965
P07355	ANXA2_HUMAN	339	38,604
P35908	K22E_HUMAN	639	65,433
O43852	CALU_HUMAN	315	37,107
P23142	FBLN1_HUMAN	703	77,214
P20742	PZP_HUMAN	1482	163,863
Q9NZR1	TMOD2_HUMAN	351	39,595
Q5VTE0	EF1A3_HUMAN	462	50,185
P0C0S8	H2A1_HUMAN	130	14,091
O75586	MED6_HUMAN	246	28,425
P02787	TRFE_HUMAN	698	77,064
P00338	LDHA_HUMAN	332	36,689
P02753	RET4_HUMAN	201	23,010
P63104	1433Z_HUMAN	245	27,745
P40879	S26A3_HUMAN	764	84,505
Q3ZCM7	TBB8_HUMAN	444	49,776
P06396	GELS_HUMAN	782	85,698
P01009	A1AT_HUMAN	418	46,737
P04406	G3P_HUMAN	335	36,053
Q9Y490	TLN1_HUMAN	2541	269,767
P04004	VTNC_HUMAN	478	54,306
Q58FF7	H90B3_HUMAN	597	68,325
Q93070	NAR4_HUMAN	314	35,878
Q08380	LG3BP_HUMAN	585	65,331
O95445	APOM_HUMAN	188	21,253
P07951	TPM2_HUMAN	284	32,851
P14618	KPYM_HUMAN	531	57,937
P60033	CD81_HUMAN	236	25,809
P02647	APOA1_HUMAN	267	30,778
P62736	ACTA_HUMAN	377	42,009
P08238	HS90B_HUMAN	724	83,264
P07737	PROF1_HUMAN	140	15,054
P08758	ANXA5_HUMAN	320	35,937
Q6ZU45	YA021_HUMAN	233	25,812
P02788	TRFL_HUMAN	710	78,182
Q06033	ITIH3_HUMAN	890	99,849
P26022	PTX3_HUMAN	381	41,976
P01008	ANT3_HUMAN	464	52,602
P08670	VIME_HUMAN	466	53,652
P02751	FINC_HUMAN	2386	262,625
P61224	RAP1B_HUMAN	184	20,825
Q08431	MFGM_HUMAN	387	43,123
P08123	CO1A2_HUMAN	1366	129,314
O43854	EDIL3_HUMAN	480	53,765
P35527	K1C9_HUMAN	623	62,064
Q70CQ1	UBP49_HUMAN	688	79,198
P02042	HBD_HUMAN	147	16,055
P02461	CO3A1_HUMAN	1466	138,564
P67936	TPM4_HUMAN	248	28,522
P06733	ENOA_HUMAN	434	47,169
P62258	1433E_HUMAN	255	29,174
P05543	THBG_HUMAN	415	46,325
P13645	K1C10_HUMAN	584	58,827
P07195	LDHB_HUMAN	334	36,638
P02774	VTDB_HUMAN	474	52,964
P35579	MYH9_HUMAN	1960	226,532
P51884	LUM_HUMAN	338	38,429
P18206	VINC_HUMAN	1134	123,799
P62987	RL40_HUMAN	128	14,728
Q12931	TRAP1_HUMAN	704	80,110
P04083	ANXA1_HUMAN	346	38,714
P21333	FLNA_HUMAN	2647	280,739
P02748	CO9_HUMAN	559	63,173
Q6SA08	TSSK4_HUMAN	328	37,454
P63261	ACTG_HUMAN	375	41,793
P04264	K2C1_HUMAN	644	66,039
P00734	THRB_HUMAN	622	70,037
P02768	ALBU_HUMAN	609	69,367
P19823	ITIH2_HUMAN	946	106,463
P68871	HBB_HUMAN	147	15,998
P02771	FETA_HUMAN	609	68,678
P69905	HBA_HUMAN	142	15,258
P60709	ACTB_HUMAN	375	41,737
Q9BQE3	TBA1C_HUMAN	449	49,895
P07996	TSP1_HUMAN	1170	129,383
P68366	TBA4A_HUMAN	448	49,924
P07900	HS90A_HUMAN	732	84,660
P02649	APOE_HUMAN	317	36,154
P98160	PGBM_HUMAN	4391	468,830
P36955	PEDF_HUMAN	418	46,312
P68363	TBA1B_HUMAN	451	50,152
P04114	APOB_HUMAN	4563	515,605
P12109	CO6A1_HUMAN	1028	108,529
Q9BVA1	TBB2B_HUMAN	445	49,953
P02765	FETUA_HUMAN	367	39,325
P08697	A2AP_HUMAN	491	54,566
P02749	APOH_HUMAN	345	38,298
P04217	A1BG_HUMAN	495	54,254
P02766	TTHY_HUMAN	147	15,887
P09104	ENOG_HUMAN	434	47,269
P12259	FA5_HUMAN	2224	251,703
P02452	CO1A1_HUMAN	1464	138,941
P00742	FA10_HUMAN	488	54,732
P01023	A2MG_HUMAN	1474	163,291
P01024	CO3_HUMAN	1663	187,148
P31949	S10AB_HUMAN	105	11,740
P09382	LEG1_HUMAN	135	14,716
P62158	CALM_HUMAN	149	16,838

## Sheet: ID pEVs D8
ID pEVs D8
Entry	Entry name	Length	Mass
P02760	AMBP_HUMAN	352	38,999
P08514	ITA2B_HUMAN	1039	113,377
P62979	RS27A_HUMAN	156	17,965
P35908	K22E_HUMAN	639	65,433
P07093	GDN_HUMAN	398	44,002
P23142	FBLN1_HUMAN	703	77,214
Q9NZR1	TMOD2_HUMAN	351	39,595
P0C0S8	H2A1_HUMAN	130	14,091
Q03518	TAP1_HUMAN	808	87,218
Q5VTE0	EF1A3_HUMAN	462	50,185
Q9HDC9	APMAP_HUMAN	416	46,480
P02787	TRFE_HUMAN	698	77,064
Q99715	COCA1_HUMAN	3063	333,147
P00338	LDHA_HUMAN	332	36,689
P16112	PGCA_HUMAN	2415	250,193
P63104	1433Z_HUMAN	245	27,745
P18085	ARF4_HUMAN	180	20,511
P04004	VTNC_HUMAN	478	54,306
Q9Y490	TLN1_HUMAN	2541	269,767
Q08380	LG3BP_HUMAN	585	65,331
P11142	HSP7C_HUMAN	646	70,898
P00558	PGK1_HUMAN	417	44,615
P98066	TSG6_HUMAN	277	31,203
P13611	CSPG2_HUMAN	3396	372,820
P61204	ARF3_HUMAN	181	20,601
P14618	KPYM_HUMAN	531	57,937
Q03001	DYST_HUMAN	7570	860,662
P02647	APOA1_HUMAN	267	30,778
Q5QNW6	H2B2F_HUMAN	126	13,920
P62736	ACTA_HUMAN	377	42,009
P01042	KNG1_HUMAN	644	71,957
P50395	GDIB_HUMAN	445	50,663
P07437	TBB5_HUMAN	444	49,671
Q06033	ITIH3_HUMAN	890	99,849
P26022	PTX3_HUMAN	381	41,976
P01008	ANT3_HUMAN	464	52,602
P02751	FINC_HUMAN	2386	262,625
P35443	TSP4_HUMAN	961	105,869
Q08431	MFGM_HUMAN	387	43,123
O95716	RAB3D_HUMAN	219	24,267
P08123	CO1A2_HUMAN	1366	129,314
P35527	K1C9_HUMAN	623	62,064
O43854	EDIL3_HUMAN	480	53,765
P02042	HBD_HUMAN	147	16,055
P06733	ENOA_HUMAN	434	47,169
P62258	1433E_HUMAN	255	29,174
P13645	K1C10_HUMAN	584	58,827
P0C0L4	CO4A_HUMAN	1744	192,785
P07355	ANXA2_HUMAN	339	38,604
Q9BTM1	H2AJ_HUMAN	129	14,019
P02774	VTDB_HUMAN	474	52,964
P51884	LUM_HUMAN	338	38,429
P05106	ITB3_HUMAN	788	87,058
P02748	CO9_HUMAN	559	63,173
P63261	ACTG_HUMAN	375	41,793
P04264	K2C1_HUMAN	644	66,039
P02768	ALBU_HUMAN	609	69,367
P13224	GP1BB_HUMAN	206	21,718
P69905	HBA_HUMAN	142	15,258
P68366	TBA4A_HUMAN	448	49,924
P07900	HS90A_HUMAN	732	84,660
P02461	CO3A1_HUMAN	1466	138,564
P06730	IF4E_HUMAN	217	25,097
P08697	A2AP_HUMAN	491	54,566
Q9H4B7	TBB1_HUMAN	451	50,327
P02766	TTHY_HUMAN	147	15,887
P00742	FA10_HUMAN	488	54,732
P01023	A2MG_HUMAN	1474	163,291
P04278	SHBG_HUMAN	402	43,779
P06396	GELS_HUMAN	782	85,698
P24821	TENA_HUMAN	2201	240,853
Q9NZN3	EHD3_HUMAN	535	60,887
P68104	EF1A1_HUMAN	462	50,141
P11166	GTR1_HUMAN	492	54,084
P20742	PZP_HUMAN	1482	163,863
P49747	COMP_HUMAN	757	82,860
O75586	MED6_HUMAN	246	28,425
Q13418	ILK_HUMAN	452	51,419
P31946	1433B_HUMAN	246	28,082
P19827	ITIH1_HUMAN	911	101,389
Q9UNP9	PPIE_HUMAN	301	33,431
P15311	EZRI_HUMAN	586	69,413
P04406	G3P_HUMAN	335	36,053
Q93070	NAR4_HUMAN	314	35,878
P00488	F13A_HUMAN	732	83,267
O95445	APOM_HUMAN	188	21,253
Q9NS73	MBIP1_HUMAN	344	39,281
P08758	ANXA5_HUMAN	320	35,937
P07737	PROF1_HUMAN	140	15,054
Q7L0X2	ERIP6_HUMAN	663	75,255
P62937	PPIA_HUMAN	165	18,012
P02788	TRFL_HUMAN	710	78,182
Q6ZU45	YA021_HUMAN	233	25,812
P04350	TBB4A_HUMAN	444	49,586
Q71U36	TBA1A_HUMAN	451	50,136
P08670	VIME_HUMAN	466	53,652
P61224	RAP1B_HUMAN	184	20,825
P01614	KV201_HUMAN	115	12,676
Q92529	SHC3_HUMAN	594	64,056
P19961	AMY2B_HUMAN	511	57,710
Q70CQ1	UBP49_HUMAN	688	79,198
P05543	THBG_HUMAN	415	46,325
Q8NGV7	OR5H2_HUMAN	314	35,974
P35749	MYH11_HUMAN	1972	227,339
Q9UM44	HHLA2_HUMAN	414	46,850
Q96S86	HPLN3_HUMAN	360	40,894
P12111	CO6A3_HUMAN	3177	343,669
P62987	RL40_HUMAN	128	14,728
P04083	ANXA1_HUMAN	346	38,714
Q15063	POSTN_HUMAN	836	93,314
P21333	FLNA_HUMAN	2647	280,739
Q6SA08	TSSK4_HUMAN	328	37,454
P00734	THRB_HUMAN	622	70,037
P19823	ITIH2_HUMAN	946	106,463
Q9HAV0	GBB4_HUMAN	340	37,567
P68871	HBB_HUMAN	147	15,998
P02771	FETA_HUMAN	609	68,678
P39748	FEN1_HUMAN	380	42,593
P60709	ACTB_HUMAN	375	41,737
P07996	TSP1_HUMAN	1170	129,383
P02649	APOE_HUMAN	317	36,154
P98160	PGBM_HUMAN	4391	468,830
P36955	PEDF_HUMAN	418	46,312
P04114	APOB_HUMAN	4563	515,605
P68363	TBA1B_HUMAN	451	50,152
Q96S21	RB40C_HUMAN	281	31,304
Q9BVA1	TBB2B_HUMAN	445	49,953
P02765	FETUA_HUMAN	367	39,325
P18206	VINC_HUMAN	1134	123,799
Q9P1U1	ARP3B_HUMAN	418	47,608
P02749	APOH_HUMAN	345	38,298
P02100	HBE_HUMAN	147	16,203
P04217	A1BG_HUMAN	495	54,254
P02452	CO1A1_HUMAN	1464	138,941
P12259	FA5_HUMAN	2224	251,703
P01024	CO3_HUMAN	1663	187,148
P01031	CO5_HUMAN	1676	188,305
P13501	CCL5_HUMAN	91	9,990

## Sheet: ID cMSCs D21
ID cMSCs D21
Entry	Entry name	Length	Mass
P00966	ASSY_HUMAN	412	46,530
P15144	AMPN_HUMAN	967	109,540
P48643	TCPE_HUMAN	541	59,671
Q01082	SPTB2_HUMAN	2364	274,609
P62979	RS27A_HUMAN	156	17,965
P84077	ARF1_HUMAN	181	20,697
P35908	K22E_HUMAN	639	65,433
Q71UI9	H2AV_HUMAN	128	13,509
O14579	COPE_HUMAN	308	34,482
P21589	5NTD_HUMAN	574	63,368
P04216	THY1_HUMAN	161	17,935
P06899	H2B1J_HUMAN	126	13,904
Q15370	ELOB_HUMAN	118	13,133
Q9UBI6	GBG12_HUMAN	72	8,006
Q9H4M9	EHD1_HUMAN	534	60,627
P16104	H2AX_HUMAN	143	15,145
P62906	RL10A_HUMAN	217	24,831
P26639	SYTC_HUMAN	723	83,435
P07099	HYEP_HUMAN	455	52,949
Q99715	COCA1_HUMAN	3063	333,147
P14314	GLU2B_HUMAN	528	59,425
Q9BRL6	SRSF8_HUMAN	282	32,288
Q9BUF5	TBB6_HUMAN	446	49,857
P61978	HNRPK_HUMAN	463	50,976
P07339	CATD_HUMAN	412	44,552
P07814	SYEP_HUMAN	1512	170,591
P62805	H4_HUMAN	103	11,367
Q8NFJ9	BBS1_HUMAN	593	65,083
P30044	PRDX5_HUMAN	214	22,086
Q16822	PCKGM_HUMAN	640	70,730
Q06323	PSME1_HUMAN	249	28,723
P46940	IQGA1_HUMAN	1657	189,252
P62280	RS11_HUMAN	158	18,431
Q01105	SET_HUMAN	290	33,489
P25789	PSA4_HUMAN	261	29,484
Q16555	DPYL2_HUMAN	572	62,294
Q99536	VAT1_HUMAN	393	41,920
P06753	TPM3_HUMAN	285	32,950
P78371	TCPB_HUMAN	535	57,488
P02751	FINC_HUMAN	2386	262,625
P62750	RL23A_HUMAN	156	17,695
P60953	CDC42_HUMAN	191	21,259
P43487	RANG_HUMAN	201	23,310
Q96JY6	PDLI2_HUMAN	352	37,459
Q99832	TCPH_HUMAN	543	59,367
Q05682	CALD1_HUMAN	793	93,231
Q9NZN4	EHD2_HUMAN	543	61,161
O14880	MGST3_HUMAN	152	16,516
Q00839	HNRPU_HUMAN	825	90,584
P62140	PP1B_HUMAN	327	37,187
P05386	RLA1_HUMAN	114	11,514
Q8WUM4	PDC6I_HUMAN	868	96,023
P33778	H2B1B_HUMAN	126	13,950
P0DMV8	HS71A_HUMAN	641	70,052
P35579	MYH9_HUMAN	1960	226,532
P34932	HSP74_HUMAN	840	94,331
P61353	RL27_HUMAN	136	15,798
P68371	TBB4B_HUMAN	445	49,831
P13804	ETFA_HUMAN	333	35,080
P62701	RS4X_HUMAN	263	29,598
P00338	LDHA_HUMAN	332	36,689
Q9ULV4	COR1C_HUMAN	474	53,249
P25705	ATPA_HUMAN	553	59,751
P48382	RFX5_HUMAN	616	65,323
P35237	SPB6_HUMAN	376	42,622
P42766	RL35_HUMAN	123	14,551
P21980	TGM2_HUMAN	687	77,329
P19338	NUCL_HUMAN	710	76,614
O60888	CUTA_HUMAN	179	19,116
P61224	RAP1B_HUMAN	184	20,825
P10412	H14_HUMAN	219	21,865
Q92616	GCN1_HUMAN	2671	292,758
Q13557	KCC2D_HUMAN	499	56,369
Q06830	PRDX1_HUMAN	199	22,110
P17174	AATC_HUMAN	413	46,248
P10599	THIO_HUMAN	105	11,737
P60174	TPIS_HUMAN	286	30,791
Q9BVK6	TMED9_HUMAN	235	27,277
P53621	COPA_HUMAN	1224	138,346
P26599	PTBP1_HUMAN	531	57,221
P05556	ITB1_HUMAN	798	88,415
P47914	RL29_HUMAN	159	17,752
Q8WZ42	TITIN_HUMAN	34350	3,816,030
O95302	FKBP9_HUMAN	570	63,084
Q71UM5	RS27L_HUMAN	84	9,477
P53801	PTTG_HUMAN	180	20,324
P06744	G6PI_HUMAN	558	63,147
P55854	SUMO3_HUMAN	103	11,637
P36871	PGM1_HUMAN	562	61,449
P07910	HNRPC_HUMAN	306	33,670
P13797	PLST_HUMAN	630	70,811
P35269	T2FA_HUMAN	517	58,240
P54577	SYYC_HUMAN	528	59,143
Q9UDX3	S14L4_HUMAN	406	46,644
P61956	SUMO2_HUMAN	95	10,871
P07355	ANXA2_HUMAN	339	38,604
Q14195	DPYL3_HUMAN	570	61,963
O14617	AP3D1_HUMAN	1153	130,158
Q9Y696	CLIC4_HUMAN	253	28,772
Q8NI22	MCFD2_HUMAN	146	16,390
Q8NC51	PAIRB_HUMAN	408	44,965
P80723	BASP1_HUMAN	227	22,693
P62854	RS26_HUMAN	115	13,015
Q9P2J5	SYLC_HUMAN	1176	134,466
Q15366	PCBP2_HUMAN	365	38,580
P62244	RS15A_HUMAN	130	14,840
P07237	PDIA1_HUMAN	508	57,116
Q6DD88	ATLA3_HUMAN	541	60,542
Q9P283	SEM5B_HUMAN	1151	125,913
P47756	CAPZB_HUMAN	277	31,350
O95816	BAG2_HUMAN	211	23,772
Q96MR6	CFA57_HUMAN	1250	144,961
P55209	NP1L1_HUMAN	391	45,374
Q9H1E3	NUCKS_HUMAN	243	27,296
P00387	NB5R3_HUMAN	301	34,235
P15311	EZRI_HUMAN	586	69,413
P45880	VDAC2_HUMAN	294	31,567
P49591	SYSC_HUMAN	514	58,777
P04843	RPN1_HUMAN	607	68,569
P50502	F10A1_HUMAN	369	41,332
Q99584	S10AD_HUMAN	98	11,471
P55735	SEC13_HUMAN	322	35,541
P61204	ARF3_HUMAN	181	20,601
Q9H299	SH3L3_HUMAN	93	10,438
Q96QV6	H2A1A_HUMAN	131	14,234
P31946	1433B_HUMAN	246	28,082
P15559	NQO1_HUMAN	274	30,868
P23284	PPIB_HUMAN	216	23,743
O00410	IPO5_HUMAN	1097	123,630
P62745	RHOB_HUMAN	196	22,123
Q8NBS9	TXND5_HUMAN	432	47,629
P17813	EGLN_HUMAN	658	70,578
P21796	VDAC1_HUMAN	283	30,773
P62913	RL11_HUMAN	178	20,252
O15460	P4HA2_HUMAN	535	60,902
P62424	RL7A_HUMAN	266	29,996
P46782	RS5_HUMAN	204	22,876
P52943	CRIP2_HUMAN	208	22,493
P20810	ICAL_HUMAN	708	76,573
P35637	FUS_HUMAN	526	53,426
P16402	H13_HUMAN	221	22,350
Q9NRX1	PNO1_HUMAN	252	27,924
Q13200	PSMD2_HUMAN	908	100,200
Q16543	CDC37_HUMAN	378	44,468
P67936	TPM4_HUMAN	248	28,522
O14924	RGS12_HUMAN	1447	156,357
P04899	GNAI2_HUMAN	355	40,451
Q6NZI2	PTRF_HUMAN	390	43,476
Q8TDX7	NEK7_HUMAN	302	34,551
P07195	LDHB_HUMAN	334	36,638
Q15293	RCN1_HUMAN	331	38,890
P61247	RS3A_HUMAN	264	29,945
Q8NAB2	KBTB3_HUMAN	608	69,395
P05388	RLA0_HUMAN	317	34,274
Q14847	LASP1_HUMAN	261	29,717
P26641	EF1G_HUMAN	437	50,119
P31150	GDIA_HUMAN	447	50,583
Q8WX93	PALLD_HUMAN	1383	150,564
Q92973	TNPO1_HUMAN	898	102,355
P52907	CAZA1_HUMAN	286	32,923
Q01813	PFKAP_HUMAN	784	85,596
P13674	P4HA1_HUMAN	534	61,049
P13489	RINI_HUMAN	461	49,973
O94905	ERLN2_HUMAN	339	37,840
Q02543	RL18A_HUMAN	176	20,762
P04259	K2C6B_HUMAN	564	60,067
Q96AG4	LRC59_HUMAN	307	34,930
Q96TA1	NIBL1_HUMAN	746	84,138
Q9Y281	COF2_HUMAN	166	18,737
P18621	RL17_HUMAN	184	21,397
P54687	BCAT1_HUMAN	386	42,966
P07996	TSP1_HUMAN	1170	129,383
Q9NZM1	MYOF_HUMAN	2061	234,709
P36957	ODO2_HUMAN	453	48,755
Q9Y3A6	TMED5_HUMAN	229	26,005
Q9UHB6	LIMA1_HUMAN	759	85,226
P30101	PDIA3_HUMAN	505	56,782
P46783	RS10_HUMAN	165	18,898
Q9Y617	SERC_HUMAN	370	40,423
Q15417	CNN3_HUMAN	329	36,414
Q9NVA2	SEP11_HUMAN	429	49,398
P28838	AMPL_HUMAN	519	56,166
Q14204	DYHC1_HUMAN	4646	532,408
P63313	TYB10_HUMAN	44	5,026
Q13404	UB2V1_HUMAN	147	16,495
P20930	FILA_HUMAN	4061	435,170
P30153	2AAA_HUMAN	589	65,309
Q562R1	ACTBL_HUMAN	376	42,003
Q96S97	MYADM_HUMAN	322	35,274
P40227	TCPZ_HUMAN	531	58,024
P29692	EF1D_HUMAN	281	31,122
P35613	BASI_HUMAN	385	42,200
P16949	STMN1_HUMAN	149	17,303
P09382	LEG1_HUMAN	135	14,716
P60866	RS20_HUMAN	119	13,373
P37802	TAGL2_HUMAN	199	22,391
Q8NAF0	ZN579_HUMAN	562	60,509
P68133	ACTS_HUMAN	377	42,051
O43795	MYO1B_HUMAN	1136	131,985
P16070	CD44_HUMAN	742	81,538
P12956	XRCC6_HUMAN	609	69,843
Q9UNX3	RL26L_HUMAN	145	17,256
Q14257	RCN2_HUMAN	317	36,876
Q07960	RHG01_HUMAN	439	50,436
P07093	GDN_HUMAN	398	44,002
Q9NR12	PDLI7_HUMAN	457	49,845
Q14974	IMB1_HUMAN	876	97,170
P50990	TCPQ_HUMAN	548	59,621
Q15121	PEA15_HUMAN	130	15,040
P68036	UB2L3_HUMAN	154	17,862
P49773	HINT1_HUMAN	126	13,802
P55786	PSA_HUMAN	919	103,276
P07602	SAP_HUMAN	524	58,113
Q7L1Q6	BZW1_HUMAN	419	48,043
P0C0S8	H2A1_HUMAN	130	14,091
Q9HDC9	APMAP_HUMAN	416	46,480
Q99460	PSMD1_HUMAN	953	105,836
Q03135	CAV1_HUMAN	178	20,472
P60660	MYL6_HUMAN	151	16,930
O00469	PLOD2_HUMAN	737	84,686
P63104	1433Z_HUMAN	245	27,745
P62328	TYB4_HUMAN	44	5,053
P35232	PHB_HUMAN	272	29,804
Q16647	PTGIS_HUMAN	500	57,104
Q9UJZ1	STML2_HUMAN	356	38,534
P19105	ML12A_HUMAN	171	19,794
P02545	LMNA_HUMAN	664	74,139
P54136	SYRC_HUMAN	660	75,379
P53999	TCP4_HUMAN	127	14,395
Q14764	MVP_HUMAN	893	99,327
Q9Y490	TLN1_HUMAN	2541	269,767
Q13813	SPTN1_HUMAN	2472	284,539
P14174	MIF_HUMAN	115	12,476
Q10472	GALT1_HUMAN	559	64,219
P04792	HSPB1_HUMAN	205	22,783
P17655	CAN2_HUMAN	700	79,995
P00558	PGK1_HUMAN	417	44,615
Q7KZF4	SND1_HUMAN	910	101,997
P12277	KCRB_HUMAN	381	42,644
P05141	ADT2_HUMAN	298	32,852
P60981	DEST_HUMAN	165	18,506
P60842	IF4A1_HUMAN	406	46,154
P0DMV9	HS71B_HUMAN	641	70,052
P15880	RS2_HUMAN	293	31,324
O00151	PDLI1_HUMAN	329	36,072
P50395	GDIB_HUMAN	445	50,663
O60506	HNRPQ_HUMAN	623	69,603
P08865	RSSA_HUMAN	295	32,854
P48735	IDHP_HUMAN	452	50,909
Q96AC1	FERM2_HUMAN	680	77,861
Q15365	PCBP1_HUMAN	356	37,498
Q14103	HNRPD_HUMAN	355	38,434
O43852	CALU_HUMAN	315	37,107
P04844	RPN2_HUMAN	631	69,284
Q9NZ01	TECR_HUMAN	308	36,034
P35527	K1C9_HUMAN	623	62,064
O95817	BAG3_HUMAN	575	61,595
P08962	CD63_HUMAN	238	25,637
P16401	H15_HUMAN	226	22,580
Q13724	MOGS_HUMAN	837	91,918
P62277	RS13_HUMAN	151	17,222
O15511	ARPC5_HUMAN	151	16,320
P18077	RL35A_HUMAN	110	12,538
P09493	TPM1_HUMAN	284	32,709
Q16181	SEPT7_HUMAN	437	50,680
P13645	K1C10_HUMAN	584	58,827
O75915	PRAF3_HUMAN	188	21,615
Q14697	GANAB_HUMAN	944	106,874
P08708	RS17_HUMAN	135	15,550
P31948	STIP1_HUMAN	543	62,639
Q86V81	THOC4_HUMAN	257	26,888
P62879	GBB2_HUMAN	340	37,331
P62837	UB2D2_HUMAN	147	16,735
P18206	VINC_HUMAN	1134	123,799
Q96HC4	PDLI5_HUMAN	596	63,945
Q12904	AIMP1_HUMAN	312	34,353
Q99439	CNN2_HUMAN	309	33,697
Q07866	KLC1_HUMAN	573	65,310
Q9H0U4	RAB1B_HUMAN	201	22,171
Q14315	FLNC_HUMAN	2725	291,022
P08133	ANXA6_HUMAN	673	75,873
P13746	1A11_HUMAN	365	40,937
P35268	RL22_HUMAN	128	14,787
Q86VP6	CAND1_HUMAN	1230	136,376
Q92841	DDX17_HUMAN	729	80,272
O00159	MYO1C_HUMAN	1063	121,682
Q15404	RSU1_HUMAN	277	31,540
P55145	MANF_HUMAN	182	20,700
P26038	MOES_HUMAN	577	67,820
O43399	TPD54_HUMAN	206	22,238
Q5JWF2	GNAS1_HUMAN	1037	111,025
P32969	RL9_HUMAN	192	21,863
Q9NVD7	PARVA_HUMAN	372	42,244
P63244	RACK1_HUMAN	317	35,077
P20962	PTMS_HUMAN	102	11,530
O75368	SH3L1_HUMAN	114	12,774
Q14789	GOGB1_HUMAN	3259	376,019
P62136	PP1A_HUMAN	330	37,512
Q07954	LRP1_HUMAN	4544	504,606
P04632	CPNS1_HUMAN	268	28,316
O43490	PROM1_HUMAN	865	97,202
P31942	HNRH3_HUMAN	346	36,926
P07384	CAN1_HUMAN	714	81,890
O15427	MOT4_HUMAN	465	49,469
P10809	CH60_HUMAN	573	61,055
P14625	ENPL_HUMAN	803	92,469
P11940	PABP1_HUMAN	636	70,671
O15173	PGRC2_HUMAN	223	23,818
Q92734	TFG_HUMAN	400	43,448
Q13509	TBB3_HUMAN	450	50,433
P78417	GSTO1_HUMAN	241	27,566
P28066	PSA5_HUMAN	241	26,411
Q9P2E9	RRBP1_HUMAN	1410	152,472
Q04917	1433F_HUMAN	246	28,219
P08758	ANXA5_HUMAN	320	35,937
Q13492	PICAL_HUMAN	652	70,755
P50238	CRIP1_HUMAN	77	8,533
P17096	HMGA1_HUMAN	107	11,676
Q16851	UGPA_HUMAN	508	56,940
P08670	VIME_HUMAN	466	53,652
P51148	RAB5C_HUMAN	216	23,483
Q00325	MPCP_HUMAN	362	40,095
P30838	AL3A1_HUMAN	453	50,395
Q16658	FSCN1_HUMAN	493	54,530
P23396	RS3_HUMAN	243	26,688
P22314	UBA1_HUMAN	1058	117,849
O75396	SC22B_HUMAN	215	24,593
P40926	MDHM_HUMAN	338	35,503
Q13442	HAP28_HUMAN	181	20,630
Q13642	FHL1_HUMAN	323	36,263
P50995	ANX11_HUMAN	505	54,390
P53618	COPB_HUMAN	953	107,142
O00764	PDXK_HUMAN	312	35,102
Q14192	FHL2_HUMAN	279	32,193
O14684	PTGES_HUMAN	152	17,102
P62888	RL30_HUMAN	115	12,784
P61313	RL15_HUMAN	204	24,146
Q9NYL9	TMOD3_HUMAN	352	39,595
P21333	FLNA_HUMAN	2647	280,739
E9PAV3	NACAM_HUMAN	2078	205,422
P13667	PDIA4_HUMAN	645	72,932
P49368	TCPG_HUMAN	545	60,534
P60709	ACTB_HUMAN	375	41,737
P02795	MT2_HUMAN	61	6,042
O43175	SERA_HUMAN	533	56,651
Q9BVA1	TBB2B_HUMAN	445	49,953
P83731	RL24_HUMAN	157	17,779
P00441	SODC_HUMAN	154	15,936
Q9BSJ8	ESYT1_HUMAN	1104	122,856
Q96D15	RCN3_HUMAN	328	37,493
P08729	K2C7_HUMAN	469	51,386
Q9BRA2	TXD17_HUMAN	123	13,941
Q9Y4L1	HYOU1_HUMAN	999	111,335
O95373	IPO7_HUMAN	1038	119,517
P15586	GNS_HUMAN	552	62,082
P46779	RL28_HUMAN	137	15,748
P54727	RD23B_HUMAN	409	43,171
P40261	NNMT_HUMAN	264	29,574
Q15843	NEDD8_HUMAN	81	9,072
Q9Y678	COPG1_HUMAN	874	97,718
Q6IAA8	LTOR1_HUMAN	161	17,745
Q8WVM8	SCFD1_HUMAN	642	72,380
P31949	S10AB_HUMAN	105	11,740
P20290	BTF3_HUMAN	206	22,168
Q99878	H2A1J_HUMAN	128	13,936
P50991	TCPD_HUMAN	539	57,924
O43707	ACTN4_HUMAN	911	104,854
P06748	NPM_HUMAN	294	32,575
Q9BVC6	TM109_HUMAN	243	26,210
Q04941	PLP2_HUMAN	152	16,691
P62942	FKB1A_HUMAN	108	11,951
P13639	EF2_HUMAN	858	95,338
P84098	RL19_HUMAN	196	23,466
P23381	SYWC_HUMAN	471	53,165
Q13418	ILK_HUMAN	452	51,419
P35998	PRS7_HUMAN	433	48,634
Q9ULC6	PADI1_HUMAN	663	74,666
Q9Y3U8	RL36_HUMAN	105	12,254
P07951	TPM2_HUMAN	284	32,851
Q16695	H31T_HUMAN	136	15,508
P09486	SPRC_HUMAN	303	34,632
Q96NT0	CC115_HUMAN	180	19,761
P40925	MDHC_HUMAN	334	36,426
P62736	ACTA_HUMAN	377	42,009
P42224	STAT1_HUMAN	750	87,335
P39019	RS19_HUMAN	145	16,060
Q8N8Z6	DCBD1_HUMAN	715	77,920
Q8WWI1	LMO7_HUMAN	1683	192,696
Q13162	PRDX4_HUMAN	271	30,540
P61586	RHOA_HUMAN	193	21,768
O43390	HNRPR_HUMAN	633	70,943
P61604	CH10_HUMAN	102	10,932
Q07020	RL18_HUMAN	188	21,634
P08123	CO1A2_HUMAN	1366	129,314
P06576	ATPB_HUMAN	529	56,560
Q9UHD8	SEPT9_HUMAN	586	65,401
P27348	1433T_HUMAN	245	27,764
Q99932	SPAG8_HUMAN	426	44,819
O14561	ACPM_HUMAN	156	17,417
Q9BR76	COR1B_HUMAN	489	54,235
P62258	1433E_HUMAN	255	29,174
P48047	ATPO_HUMAN	213	23,277
P17980	PRS6A_HUMAN	439	49,204
Q15056	IF4H_HUMAN	248	27,385
Q96L21	RL10L_HUMAN	214	24,519
Q13233	M3K1_HUMAN	1512	164,470
P30626	SORCN_HUMAN	198	21,676
Q15758	AAAT_HUMAN	541	56,598
P35754	GLRX1_HUMAN	106	11,776
P13693	TCTP_HUMAN	172	19,595
P21291	CSRP1_HUMAN	193	20,567
O15260	SURF4_HUMAN	269	30,394
P61160	ARP2_HUMAN	394	44,761
Q9Y3F4	STRAP_HUMAN	350	38,438
P43243	MATR3_HUMAN	847	94,623
P04264	K2C1_HUMAN	644	66,039
Q01518	CAP1_HUMAN	475	51,901
Q15363	TMED2_HUMAN	201	22,761
P51911	CNN1_HUMAN	297	33,170
P08134	RHOC_HUMAN	193	22,006
P53396	ACLY_HUMAN	1101	120,839
Q02952	AKA12_HUMAN	1782	191,482
P40939	ECHA_HUMAN	763	83,000
O43776	SYNC_HUMAN	548	62,943
Q969Q0	RL36L_HUMAN	106	12,469
P13010	XRCC5_HUMAN	732	82,705
P22626	ROA2_HUMAN	353	37,430
P55072	TERA_HUMAN	806	89,322
P12814	ACTN1_HUMAN	892	103,058
Q96FQ6	S10AG_HUMAN	103	11,801
P62753	RS6_HUMAN	249	28,681
O95292	VAPB_HUMAN	243	27,228
P06396	GELS_HUMAN	782	85,698
P48444	COPD_HUMAN	511	57,210
P34931	HS71L_HUMAN	641	70,375
P61981	1433G_HUMAN	247	28,303
P62910	RL32_HUMAN	135	15,860
Q01995	TAGL_HUMAN	201	22,611
P62158	CALM_HUMAN	149	16,838
P07108	ACBP_HUMAN	87	10,044
P62917	RL8_HUMAN	257	28,025
P98082	DAB2_HUMAN	770	82,448
P14618	KPYM_HUMAN	531	57,937
O00299	CLIC1_HUMAN	241	26,923
P63241	IF5A1_HUMAN	154	16,832
O75874	IDHC_HUMAN	414	46,659
P55084	ECHB_HUMAN	474	51,294
P13987	CD59_HUMAN	128	14,177
P60903	S10AA_HUMAN	97	11,203
P24844	MYL9_HUMAN	172	19,827
Q9HC38	GLOD4_HUMAN	313	34,793
P27824	CALX_HUMAN	592	67,568
P27816	MAP4_HUMAN	1152	121,005
P68104	EF1A1_HUMAN	462	50,141
P20339	RAB5A_HUMAN	215	23,659
P04080	CYTB_HUMAN	98	11,140
P04406	G3P_HUMAN	335	36,053
P46821	MAP1B_HUMAN	2468	270,634
P30459	1A74_HUMAN	365	40,891
P56537	IF6_HUMAN	245	26,599
P54578	UBP14_HUMAN	494	56,069
P39023	RL3_HUMAN	403	46,109
O60664	PLIN3_HUMAN	434	47,075
P26232	CTNA2_HUMAN	953	105,313
P17858	PFKAL_HUMAN	780	85,018
P17987	TCPA_HUMAN	556	60,344
Q12905	ILF2_HUMAN	390	43,062
P52597	HNRPF_HUMAN	415	45,672
P07741	APT_HUMAN	180	19,608
P61960	UFM1_HUMAN	85	9,118
Q00610	CLH1_HUMAN	1675	191,615
P60033	CD81_HUMAN	236	25,809
Q14141	SEPT6_HUMAN	434	49,717
P07737	PROF1_HUMAN	140	15,054
P62937	PPIA_HUMAN	165	18,012
P18124	RL7_HUMAN	248	29,226
P62857	RS28_HUMAN	69	7,841
P27797	CALR_HUMAN	417	48,142
Q5SSJ5	HP1B3_HUMAN	553	61,207
P25398	RS12_HUMAN	132	14,515
P29401	TKT_HUMAN	623	67,878
P09543	CN37_HUMAN	421	47,579
O14495	PLPP3_HUMAN	311	35,116
Q9UJU6	DBNL_HUMAN	430	48,207
O14950	ML12B_HUMAN	172	19,779
P29966	MARCS_HUMAN	332	31,555
P32119	PRDX2_HUMAN	198	21,892
Q16881	TRXR1_HUMAN	649	70,906
Q15149	PLEC_HUMAN	4684	531,791
O00264	PGRC1_HUMAN	195	21,671
Q6EEV6	SUMO4_HUMAN	95	10,685
Q71DI3	H32_HUMAN	136	15,388
Q9NR31	SAR1A_HUMAN	198	22,367
P43146	DCC_HUMAN	1447	158,457
P62820	RAB1A_HUMAN	205	22,678
P11766	ADHX_HUMAN	374	39,724
P13073	COX41_HUMAN	169	19,577
P58546	MTPN_HUMAN	118	12,895
Q9P0L0	VAPA_HUMAN	249	27,893
P62269	RS18_HUMAN	152	17,719
Q9H425	CA198_HUMAN	327	36,346
P62249	RS16_HUMAN	146	16,445
P63000	RAC1_HUMAN	192	21,450
O75369	FLNB_HUMAN	2602	278,164
P28482	MK01_HUMAN	360	41,390
P09211	GSTP1_HUMAN	210	23,356
P68363	TBA1B_HUMAN	451	50,152
O94875	SRBS2_HUMAN	1100	124,108
P49588	SYAC_HUMAN	968	106,810
P12111	CO6A3_HUMAN	3177	343,669
Q96AY3	FKB10_HUMAN	582	64,245
Q14203	DCTN1_HUMAN	1278	141,695
Q00341	VIGLN_HUMAN	1268	141,456
P00568	KAD1_HUMAN	194	21,635
P02452	CO1A1_HUMAN	1464	138,941
P17812	PYRG1_HUMAN	591	66,690
P09525	ANXA4_HUMAN	319	35,883
Q00765	REEP5_HUMAN	189	21,493
P62847	RS24_HUMAN	133	15,423
P20929	NEBU_HUMAN	6669	772,914
Q9UBE0	SAE1_HUMAN	346	38,450
P42765	THIM_HUMAN	397	41,924
Q5BKU9	OXLD1_HUMAN	147	15,855
Q15084	PDIA6_HUMAN	440	48,121
O95865	DDAH2_HUMAN	285	29,644
P26373	RL13_HUMAN	211	24,261
Q15942	ZYX_HUMAN	572	61,277
Q9UBR2	CATZ_HUMAN	303	33,868
P49589	SYCC_HUMAN	748	85,473
P51149	RAB7A_HUMAN	207	23,490
P51572	BAP31_HUMAN	246	27,992
P12110	CO6A2_HUMAN	1019	108,579
P80297	MT1X_HUMAN	61	6,068
Q9NQC3	RTN4_HUMAN	1192	129,931
Q8TF09	DLRB2_HUMAN	96	10,855
P18085	ARF4_HUMAN	180	20,511
Q92688	AN32B_HUMAN	251	28,788
P14209	CD99_HUMAN	185	18,848
P10768	ESTD_HUMAN	282	31,463
P30043	BLVRB_HUMAN	206	22,119
P11142	HSP7C_HUMAN	646	70,898
P51991	ROA3_HUMAN	378	39,595
P50914	RL14_HUMAN	215	23,432
P36578	RL4_HUMAN	427	47,697
Q16401	PSMD5_HUMAN	504	56,196
P27635	RL10_HUMAN	214	24,604
P62081	RS7_HUMAN	194	22,127
P06703	S10A6_HUMAN	90	10,180
O75718	CRTAP_HUMAN	401	46,562
Q15019	SEPT2_HUMAN	361	41,487
Q96QK1	VPS35_HUMAN	796	91,707
O15145	ARPC3_HUMAN	178	20,547
P07437	TBB5_HUMAN	444	49,671
P23528	COF1_HUMAN	166	18,502
P07858	CATB_HUMAN	339	37,822
Q06033	ITIH3_HUMAN	890	99,849
P24534	EF1B_HUMAN	225	24,764
Q04760	LGUL_HUMAN	184	20,778
P15289	ARSA_HUMAN	507	53,588
Q9UNL2	SSRG_HUMAN	185	21,080
P30086	PEBP1_HUMAN	187	21,057
Q9BS26	ERP44_HUMAN	406	46,971
P62861	RS30_HUMAN	59	6,648
A6NIZ1	RP1BL_HUMAN	184	20,925
P06733	ENOA_HUMAN	434	47,169
P59998	ARPC4_HUMAN	168	19,667
Q71U36	TBA1A_HUMAN	451	50,136
P10644	KAP0_HUMAN	381	42,982
Q04446	GLGB_HUMAN	702	80,474
P31943	HNRH1_HUMAN	449	49,229
P38117	ETFB_HUMAN	255	27,844
Q5NUL3	FFAR4_HUMAN	377	42,241
P30050	RL12_HUMAN	165	17,819
P63010	AP2B1_HUMAN	937	104,553
P49207	RL34_HUMAN	117	13,293
P16403	H12_HUMAN	213	21,365
P61769	B2MG_HUMAN	119	13,715
P62829	RL23_HUMAN	140	14,865
P07900	HS90A_HUMAN	732	84,660
Q09666	AHNK_HUMAN	5890	629,101
P60468	SC61B_HUMAN	96	9,974
P46777	RL5_HUMAN	297	34,363
P30041	PRDX6_HUMAN	224	25,035
P61158	ARP3_HUMAN	418	47,371
P62826	RAN_HUMAN	216	24,423
Q07955	SRSF1_HUMAN	248	27,745
P0C0S5	H2AZ_HUMAN	128	13,553
P33947	ERD22_HUMAN	212	24,422
P04075	ALDOA_HUMAN	364	39,420
P61163	ACTZ_HUMAN	376	42,614
Q9BTV4	TMM43_HUMAN	400	44,876
P63220	RS21_HUMAN	83	9,111
P02511	CRYAB_HUMAN	175	20,159
P18669	PGAM1_HUMAN	254	28,804
P08195	4F2_HUMAN	630	67,994
P17844	DDX5_HUMAN	614	69,148
P11216	PYGB_HUMAN	843	96,696
Q8IWE2	NXP20_HUMAN	563	60,742
P61086	UBE2K_HUMAN	200	22,407
P41250	SYG_HUMAN	739	83,166
P52272	HNRPM_HUMAN	730	77,516
Q8N339	MT1M_HUMAN	61	6,110
O60701	UGDH_HUMAN	494	55,024
P61970	NTF2_HUMAN	127	14,478
Q2TAA2	IAH1_HUMAN	248	27,599
P12236	ADT3_HUMAN	298	32,866
P38646	GRP75_HUMAN	679	73,680
Q9NRJ5	PAPOB_HUMAN	636	71,681
P09972	ALDOC_HUMAN	364	39,456
P62851	RS25_HUMAN	125	13,742
Q07065	CKAP4_HUMAN	602	66,022
P35221	CTNA1_HUMAN	906	100,071
P22392	NDKB_HUMAN	152	17,298
P61077	UB2D3_HUMAN	147	16,687
P09104	ENOG_HUMAN	434	47,269
Q15181	IPYR_HUMAN	289	32,660
P67809	YBOX1_HUMAN	324	35,924
P50454	SERPH_HUMAN	418	46,441
O15143	ARC1B_HUMAN	372	40,950
O60763	USO1_HUMAN	962	107,895
P0DME0	SETLP_HUMAN	302	34,882
Q16778	H2B2E_HUMAN	126	13,920
P08238	HS90B_HUMAN	724	83,264
Q15847	ADIRF_HUMAN	76	7,855
P52565	GDIR1_HUMAN	204	23,207
P05186	PPBT_HUMAN	524	57,305
P49458	SRP09_HUMAN	86	10,112
P09936	UCHL1_HUMAN	223	24,824
P11021	GRP78_HUMAN	654	72,333
P62241	RS8_HUMAN	208	24,205
P68032	ACTC_HUMAN	377	42,019
P30040	ERP29_HUMAN	261	28,993
P05198	IF2A_HUMAN	315	36,112
Q8NHP8	PLBL2_HUMAN	589	65,472
P07686	HEXB_HUMAN	556	63,111
Q99497	PARK7_HUMAN	189	19,891
O95336	6PGL_HUMAN	258	27,547
P40429	RL13A_HUMAN	203	23,577
P04083	ANXA1_HUMAN	346	38,714
P52209	6PGD_HUMAN	483	53,140
O75083	WDR1_HUMAN	606	66,194
O43306	ADCY6_HUMAN	1168	130,615
P35606	COPB2_HUMAN	906	102,487
P05387	RLA2_HUMAN	115	11,665
P33176	KINH_HUMAN	963	109,685
P61106	RAB14_HUMAN	215	23,897
Q15436	SC23A_HUMAN	765	86,161
P46776	RL27A_HUMAN	148	16,561
P61088	UBE2N_HUMAN	152	17,138
Q8IY18	SMC5_HUMAN	1101	128,806
Q9Y5M8	SRPRB_HUMAN	271	29,702
P12109	CO6A1_HUMAN	1028	108,529
P46781	RS9_HUMAN	194	22,591
P31939	PUR9_HUMAN	592	64,616
P37837	TALDO_HUMAN	337	37,540
Q9UHG3	PCYOX_HUMAN	505	56,640
Q02878	RL6_HUMAN	288	32,728
P62873	GBB1_HUMAN	340	37,377
O14558	HSPB6_HUMAN	160	17,136
P62263	RS14_HUMAN	151	16,273
Q86YS7	C2CD5_HUMAN	1000	110,447
Q96CX2	KCD12_HUMAN	325	35,701
P14866	HNRPL_HUMAN	589	64,133

## Sheet: ID pMSCs D21
ID pMSCs D21
Entry	Entry name	Length	Mass
P48643	TCPE_HUMAN	541	59,671
P62979	RS27A_HUMAN	156	17,965
O14579	COPE_HUMAN	308	34,482
P49419	AL7A1_HUMAN	539	58,487
P04216	THY1_HUMAN	161	17,935
P06899	H2B1J_HUMAN	126	13,904
P16104	H2AX_HUMAN	143	15,145
P62906	RL10A_HUMAN	217	24,831
P09960	LKHA4_HUMAN	611	69,285
P26639	SYTC_HUMAN	723	83,435
P07099	HYEP_HUMAN	455	52,949
P30740	ILEU_HUMAN	379	42,742
Q01105	SET_HUMAN	290	33,489
Q99715	COCA1_HUMAN	3063	333,147
P62333	PRS10_HUMAN	389	44,173
O60684	IMA7_HUMAN	536	60,030
Q14240	IF4A2_HUMAN	407	46,402
Q01628	IFM3_HUMAN	133	14,632
Q9BUF5	TBB6_HUMAN	446	49,857
O43196	MSH5_HUMAN	834	92,875
Q99460	PSMD1_HUMAN	953	105,836
Q9UL46	PSME2_HUMAN	239	27,402
P27144	KAD4_HUMAN	223	25,268
P19971	TYPH_HUMAN	482	49,955
Q06323	PSME1_HUMAN	249	28,723
P07108	ACBP_HUMAN	87	10,044
P46940	IQGA1_HUMAN	1657	189,252
P15121	ALDR_HUMAN	316	35,853
Q9Y5Q0	FADS3_HUMAN	445	51,145
P40121	CAPG_HUMAN	348	38,499
Q96KP4	CNDP2_HUMAN	475	52,878
Q16555	DPYL2_HUMAN	572	62,294
P06753	TPM3_HUMAN	285	32,950
P62750	RL23A_HUMAN	156	17,695
Q16222	UAP1_HUMAN	522	58,769
O60506	HNRPQ_HUMAN	623	69,603
Q96JY6	PDLI2_HUMAN	352	37,459
Q9NZN4	EHD2_HUMAN	543	61,161
O75947	ATP5H_HUMAN	161	18,491
Q00839	HNRPU_HUMAN	825	90,584
P05386	RLA1_HUMAN	114	11,514
Q15233	NONO_HUMAN	471	54,232
P0DMV8	HS71A_HUMAN	641	70,052
P35579	MYH9_HUMAN	1960	226,532
P34932	HSP74_HUMAN	840	94,331
P61353	RL27_HUMAN	136	15,798
P13804	ETFA_HUMAN	333	35,080
Q06210	GFPT1_HUMAN	699	78,806
Q14258	TRI25_HUMAN	630	70,973
O00629	IMA3_HUMAN	521	57,887
P02768	ALBU_HUMAN	609	69,367
P42766	RL35_HUMAN	123	14,551
Q92597	NDRG1_HUMAN	394	42,835
Q9UHD8	SEPT9_HUMAN	586	65,401
O60888	CUTA_HUMAN	179	19,116
P30793	GCH1_HUMAN	250	27,903
P17174	AATC_HUMAN	413	46,248
Q13561	DCTN2_HUMAN	401	44,231
P06756	ITAV_HUMAN	1048	116,038
Q27J81	INF2_HUMAN	1249	135,624
Q13418	ILK_HUMAN	452	51,419
O14617	AP3D1_HUMAN	1153	130,158
Q8TDI0	CHD5_HUMAN	1954	223,050
P07910	HNRPC_HUMAN	306	33,670
Q9UBG0	MRC2_HUMAN	1479	166,674
P24386	RAE1_HUMAN	653	73,476
P13797	PLST_HUMAN	630	70,811
Q9UDX3	S14L4_HUMAN	406	46,644
P54577	SYYC_HUMAN	528	59,143
Q9Y696	CLIC4_HUMAN	253	28,772
Q8NI22	MCFD2_HUMAN	146	16,390
Q8NC51	PAIRB_HUMAN	408	44,965
P80723	BASP1_HUMAN	227	22,693
P09913	IFIT2_HUMAN	472	54,632
P62854	RS26_HUMAN	115	13,015
P40763	STAT3_HUMAN	770	88,068
Q9P2J5	SYLC_HUMAN	1176	134,466
P07237	PDIA1_HUMAN	508	57,116
Q6DD88	ATLA3_HUMAN	541	60,542
O95816	BAG2_HUMAN	211	23,772
Q9H1E3	NUCKS_HUMAN	243	27,296
P15311	EZRI_HUMAN	586	69,413
P51610	HCFC1_HUMAN	2035	208,732
P04843	RPN1_HUMAN	607	68,569
P00387	NB5R3_HUMAN	301	34,235
P50502	F10A1_HUMAN	369	41,332
P21964	COMT_HUMAN	271	30,037
P61204	ARF3_HUMAN	181	20,601
P13284	GILT_HUMAN	250	27,964
Q9NYL4	FKB11_HUMAN	201	22,180
Q969X5	ERGI1_HUMAN	290	32,592
O00410	IPO5_HUMAN	1097	123,630
Q8WWX9	SELM_HUMAN	145	16,232
Q8NBS9	TXND5_HUMAN	432	47,629
O60437	PEPL_HUMAN	1756	204,747
P62913	RL11_HUMAN	178	20,252
P46782	RS5_HUMAN	204	22,876
Q9NRX1	PNO1_HUMAN	252	27,924
P57053	H2BFS_HUMAN	126	13,944
Q9NUL5	RYDEN_HUMAN	291	33,110
P67936	TPM4_HUMAN	248	28,522
Q9UJ70	NAGK_HUMAN	344	37,376
Q15293	RCN1_HUMAN	331	38,890
P42677	RS27_HUMAN	84	9,461
P26641	EF1G_HUMAN	437	50,119
Q8WX93	PALLD_HUMAN	1383	150,564
Q01813	PFKAP_HUMAN	784	85,596
P52907	CAZA1_HUMAN	286	32,923
P13489	RINI_HUMAN	461	49,973
Q02952	AKA12_HUMAN	1782	191,482
Q96AG4	LRC59_HUMAN	307	34,930
Q9Y281	COF2_HUMAN	166	18,737
Q14019	COTL1_HUMAN	142	15,945
Q14103	HNRPD_HUMAN	355	38,434
Q9UHB6	LIMA1_HUMAN	759	85,226
P30101	PDIA3_HUMAN	505	56,782
P30508	1C12_HUMAN	366	40,886
P46783	RS10_HUMAN	165	18,898
Q9NVA2	SEP11_HUMAN	429	49,398
Q14204	DYHC1_HUMAN	4646	532,408
P28838	AMPL_HUMAN	519	56,166
Q05682	CALD1_HUMAN	793	93,231
Q13404	UB2V1_HUMAN	147	16,495
P10301	RRAS_HUMAN	218	23,480
P60900	PSA6_HUMAN	246	27,399
P16949	STMN1_HUMAN	149	17,303
P09382	LEG1_HUMAN	135	14,716
P60866	RS20_HUMAN	119	13,373
O43795	MYO1B_HUMAN	1136	131,985
P49720	PSB3_HUMAN	205	22,949
Q07960	RHG01_HUMAN	439	50,436
A5YM72	CRNS1_HUMAN	827	88,484
Q9NR12	PDLI7_HUMAN	457	49,845
Q14974	IMB1_HUMAN	876	97,170
P50990	TCPQ_HUMAN	548	59,621
P68036	UB2L3_HUMAN	154	17,862
P55786	PSA_HUMAN	919	103,276
Q03135	CAV1_HUMAN	178	20,472
P60660	MYL6_HUMAN	151	16,930
P63104	1433Z_HUMAN	245	27,745
P35232	PHB_HUMAN	272	29,804
O15460	P4HA2_HUMAN	535	60,902
P59046	NAL12_HUMAN	1061	120,173
P19105	ML12A_HUMAN	171	19,794
P62899	RL31_HUMAN	125	14,463
Q9Y490	TLN1_HUMAN	2541	269,767
Q14764	MVP_HUMAN	893	99,327
Q13813	SPTN1_HUMAN	2472	284,539
Q10472	GALT1_HUMAN	559	64,219
P04233	HG2A_HUMAN	296	33,516
P17655	CAN2_HUMAN	700	79,995
Q7KZF4	SND1_HUMAN	910	101,997
P12277	KCRB_HUMAN	381	42,644
P05141	ADT2_HUMAN	298	32,852
P60981	DEST_HUMAN	165	18,506
P0DMV9	HS71B_HUMAN	641	70,052
P15880	RS2_HUMAN	293	31,324
O00151	PDLI1_HUMAN	329	36,072
P50395	GDIB_HUMAN	445	50,663
Q96AC1	FERM2_HUMAN	680	77,861
P48147	PPCE_HUMAN	710	80,700
Q9NZ01	TECR_HUMAN	308	36,034
P07602	SAP_HUMAN	524	58,113
O43294	TGFI1_HUMAN	461	49,814
P08962	CD63_HUMAN	238	25,637
P23526	SAHH_HUMAN	432	47,716
Q8IWE2	NXP20_HUMAN	563	60,742
Q14247	SRC8_HUMAN	550	61,586
P16401	H15_HUMAN	226	22,580
O95302	FKBP9_HUMAN	570	63,084
O15511	ARPC5_HUMAN	151	16,320
P09493	TPM1_HUMAN	284	32,709
Q70UQ0	IKIP_HUMAN	350	39,309
P17931	LEG3_HUMAN	250	26,152
P05455	LA_HUMAN	408	46,837
P08708	RS17_HUMAN	135	15,550
P31948	STIP1_HUMAN	543	62,639
Q15366	PCBP2_HUMAN	365	38,580
Q96PP8	GBP5_HUMAN	586	66,617
P62837	UB2D2_HUMAN	147	16,735
Q9Y2B0	CNPY2_HUMAN	182	20,652
P47755	CAZA2_HUMAN	286	32,949
P11217	PYGM_HUMAN	842	97,092
P35613	BASI_HUMAN	385	42,200
P69905	HBA_HUMAN	142	15,258
Q4LE39	ARI4B_HUMAN	1312	147,809
Q9H0U4	RAB1B_HUMAN	201	22,171
P63092	GNAS2_HUMAN	394	45,665
P61803	DAD1_HUMAN	113	12,497
P08133	ANXA6_HUMAN	673	75,873
P35268	RL22_HUMAN	128	14,787
Q9UQ80	PA2G4_HUMAN	394	43,787
P32456	GBP2_HUMAN	591	67,209
P04179	SODM_HUMAN	222	24,722
P09651	ROA1_HUMAN	372	38,747
O00159	MYO1C_HUMAN	1063	121,682
P05023	AT1A1_HUMAN	1023	112,896
Q15404	RSU1_HUMAN	277	31,540
P49189	AL9A1_HUMAN	494	53,802
P29590	PML_HUMAN	882	97,551
Q07020	RL18_HUMAN	188	21,634
Q01082	SPTB2_HUMAN	2364	274,609
P32969	RL9_HUMAN	192	21,863
P25705	ATPA_HUMAN	553	59,751
P54920	SNAA_HUMAN	295	33,233
P07384	CAN1_HUMAN	714	81,890
O15427	MOT4_HUMAN	465	49,469
P10809	CH60_HUMAN	573	61,055
P02751	FINC_HUMAN	2386	262,625
O15173	PGRC2_HUMAN	223	23,818
P05362	ICAM1_HUMAN	532	57,825
P55735	SEC13_HUMAN	322	35,541
Q15019	SEPT2_HUMAN	361	41,487
P51571	SSRD_HUMAN	173	18,999
P78417	GSTO1_HUMAN	241	27,566
P10155	RO60_HUMAN	538	60,671
P52272	HNRPM_HUMAN	730	77,516
P61254	RL26_HUMAN	145	17,258
P61026	RAB10_HUMAN	200	22,541
P26599	PTBP1_HUMAN	531	57,221
P68431	H31_HUMAN	136	15,404
P17096	HMGA1_HUMAN	107	11,676
Q68CZ2	TENS3_HUMAN	1445	155,266
Q07866	KLC1_HUMAN	573	65,310
P52209	6PGD_HUMAN	483	53,140
Q00325	MPCP_HUMAN	362	40,095
P63167	DYL1_HUMAN	89	10,366
P63000	RAC1_HUMAN	192	21,450
O15068	MCF2L_HUMAN	1137	128,109
P54687	BCAT1_HUMAN	386	42,966
Q92688	AN32B_HUMAN	251	28,788
P23396	RS3_HUMAN	243	26,688
P25786	PSA1_HUMAN	263	29,556
P36542	ATPG_HUMAN	298	32,996
P22314	UBA1_HUMAN	1058	117,849
Q9Y6B6	SAR1B_HUMAN	198	22,410
Q00688	FKBP3_HUMAN	224	25,177
P30536	TSPO_HUMAN	169	18,828
O95881	TXD12_HUMAN	172	19,206
P62888	RL30_HUMAN	115	12,784
P40926	MDHM_HUMAN	338	35,503
Q9NYL9	TMOD3_HUMAN	352	39,595
P35580	MYH10_HUMAN	1976	228,999
P21333	FLNA_HUMAN	2647	280,739
P11279	LAMP1_HUMAN	417	44,882
E9PAV3	NACAM_HUMAN	2078	205,422
P23497	SP100_HUMAN	879	100,417
P02795	MT2_HUMAN	61	6,042
O43175	SERA_HUMAN	533	56,651
P30048	PRDX3_HUMAN	256	27,693
P83731	RL24_HUMAN	157	17,779
P00441	SODC_HUMAN	154	15,936
P60983	GMFB_HUMAN	142	16,713
O94979	SC31A_HUMAN	1220	133,015
Q9P2E9	RRBP1_HUMAN	1410	152,472
O43852	CALU_HUMAN	315	37,107
Q9Y4L1	HYOU1_HUMAN	999	111,335
P15586	GNS_HUMAN	552	62,082
Q13200	PSMD2_HUMAN	908	100,200
P46779	RL28_HUMAN	137	15,748
P54727	RD23B_HUMAN	409	43,171
P52630	STAT2_HUMAN	851	97,916
Q15843	NEDD8_HUMAN	81	9,072
Q6IAA8	LTOR1_HUMAN	161	17,745
Q9Y678	COPG1_HUMAN	874	97,718
P31949	S10AB_HUMAN	105	11,740
P20290	BTF3_HUMAN	206	22,168
Q99878	H2A1J_HUMAN	128	13,936
P50991	TCPD_HUMAN	539	57,924
P06748	NPM_HUMAN	294	32,575
O43707	ACTN4_HUMAN	911	104,854
P53680	AP2S1_HUMAN	142	17,018
P62942	FKB1A_HUMAN	108	11,951
P25774	CATS_HUMAN	331	37,496
Q13148	TADBP_HUMAN	414	44,740
Q8IYD1	ERF3B_HUMAN	628	68,883
P23381	SYWC_HUMAN	471	53,165
P35998	PRS7_HUMAN	433	48,634
Q9Y3U8	RL36_HUMAN	105	12,254
Q16695	H31T_HUMAN	136	15,508
O75531	BAF_HUMAN	89	10,059
Q96NT0	CC115_HUMAN	180	19,761
P06454	PTMA_HUMAN	111	12,203
Q7L1Q6	BZW1_HUMAN	419	48,043
P13693	TCTP_HUMAN	172	19,595
P04844	RPN2_HUMAN	631	69,284
Q8WWI1	LMO7_HUMAN	1683	192,696
Q96CV9	OPTN_HUMAN	577	65,921
Q9NZM1	MYOF_HUMAN	2061	234,709
P61604	CH10_HUMAN	102	10,932
Q96MN5	TEAN2_HUMAN	208	24,150
P48960	CD97_HUMAN	835	91,869
Q96HE7	ERO1A_HUMAN	468	54,393
Q9H8Y1	VRTN_HUMAN	702	78,260
O14561	ACPM_HUMAN	156	17,417
P19367	HXK1_HUMAN	917	102,486
Q9BR76	COR1B_HUMAN	489	54,235
P17980	PRS6A_HUMAN	439	49,204
P49589	SYCC_HUMAN	748	85,473
Q9BQB6	VKOR1_HUMAN	163	18,235
Q15056	IF4H_HUMAN	248	27,385
P60174	TPIS_HUMAN	286	30,791
P49755	TMEDA_HUMAN	219	24,976
Q6FI13	H2A2A_HUMAN	130	14,095
O15260	SURF4_HUMAN	269	30,394
P63261	ACTG_HUMAN	375	41,793
P04264	K2C1_HUMAN	644	66,039
Q15363	TMED2_HUMAN	201	22,761
P08134	RHOC_HUMAN	193	22,006
P51572	BAP31_HUMAN	246	27,992
P23634	AT2B4_HUMAN	1241	137,920
P40939	ECHA_HUMAN	763	83,000
O60716	CTND1_HUMAN	968	108,170
P13010	XRCC5_HUMAN	732	82,705
O00764	PDXK_HUMAN	312	35,102
P22626	ROA2_HUMAN	353	37,430
Q03519	TAP2_HUMAN	686	75,664
Q96FQ6	S10AG_HUMAN	103	11,801
P16615	AT2A2_HUMAN	1042	114,757
P62753	RS6_HUMAN	249	28,681
P06396	GELS_HUMAN	782	85,698
P61981	1433G_HUMAN	247	28,303
P40925	MDHC_HUMAN	334	36,426
Q01995	TAGL_HUMAN	201	22,611
Q13885	TBB2A_HUMAN	445	49,907
O14974	MYPT1_HUMAN	1030	115,281
P14618	KPYM_HUMAN	531	57,937
P55084	ECHB_HUMAN	474	51,294
P13987	CD59_HUMAN	128	14,177
P60903	S10AA_HUMAN	97	11,203
P13164	IFM1_HUMAN	125	13,964
P27816	MAP4_HUMAN	1152	121,005
Q02809	PLOD1_HUMAN	727	83,550
Q9Y2D5	AKAP2_HUMAN	859	94,661
P04080	CYTB_HUMAN	98	11,140
P46821	MAP1B_HUMAN	2468	270,634
P30459	1A74_HUMAN	365	40,891
O60664	PLIN3_HUMAN	434	47,075
P17858	PFKAL_HUMAN	780	85,018
P52943	CRIP2_HUMAN	208	22,493
P52597	HNRPF_HUMAN	415	45,672
P07741	APT_HUMAN	180	19,608
Q00610	CLH1_HUMAN	1675	191,615
P61960	UFM1_HUMAN	85	9,118
P59998	ARPC4_HUMAN	168	19,667
Q13642	FHL1_HUMAN	323	36,263
P21281	VATB2_HUMAN	511	56,501
P62195	PRS8_HUMAN	406	45,626
P07737	PROF1_HUMAN	140	15,054
P18124	RL7_HUMAN	248	29,226
Q14315	FLNC_HUMAN	2725	291,022
P62857	RS28_HUMAN	69	7,841
P29401	TKT_HUMAN	623	67,878
P32119	PRDX2_HUMAN	198	21,892
P09110	THIK_HUMAN	424	44,292
P16152	CBR1_HUMAN	277	30,375
Q71DI3	H32_HUMAN	136	15,388
Q6EEV6	SUMO4_HUMAN	95	10,685
Q04760	LGUL_HUMAN	184	20,778
P06744	G6PI_HUMAN	558	63,147
O60884	DNJA2_HUMAN	412	45,746
O75352	MPU1_HUMAN	247	26,638
P50995	ANX11_HUMAN	505	54,390
P11766	ADHX_HUMAN	374	39,724
P58546	MTPN_HUMAN	118	12,895
P62269	RS18_HUMAN	152	17,719
Q9Y617	SERC_HUMAN	370	40,423
Q9ULC4	MCTS1_HUMAN	181	20,555
P07951	TPM2_HUMAN	284	32,851
P27824	CALX_HUMAN	592	67,568
O14818	PSA7_HUMAN	248	27,887
O75369	FLNB_HUMAN	2602	278,164
P09211	GSTP1_HUMAN	210	23,356
O95183	VAMP5_HUMAN	116	12,805
P51148	RAB5C_HUMAN	216	23,483
Q8TAC1	RFESD_HUMAN	157	17,762
Q86WV6	STING_HUMAN	379	42,193
Q9Y3I0	RTCB_HUMAN	505	55,210
Q96AY3	FKB10_HUMAN	582	64,245
P02452	CO1A1_HUMAN	1464	138,941
P62841	RS15_HUMAN	145	17,040
P09525	ANXA4_HUMAN	319	35,883
Q00765	REEP5_HUMAN	189	21,493
Q8N8S7	ENAH_HUMAN	591	66,510
P13807	GYS1_HUMAN	737	83,786
Q15084	PDIA6_HUMAN	440	48,121
P26373	RL13_HUMAN	211	24,261
Q9NZU5	LMCD1_HUMAN	365	40,833
P26885	FKBP2_HUMAN	142	15,649
Q03518	TAP1_HUMAN	808	87,218
P80297	MT1X_HUMAN	61	6,068
Q9NQC3	RTN4_HUMAN	1192	129,931
P61619	S61A1_HUMAN	476	52,265
Q92945	FUBP2_HUMAN	711	73,115
P18085	ARF4_HUMAN	180	20,511
P14209	CD99_HUMAN	185	18,848
P09496	CLCA_HUMAN	248	27,077
Q12797	ASPH_HUMAN	758	85,863
P30043	BLVRB_HUMAN	206	22,119
P51991	ROA3_HUMAN	378	39,595
Q9Y6W3	CAN7_HUMAN	813	92,652
P50914	RL14_HUMAN	215	23,432
P36578	RL4_HUMAN	427	47,697
P48444	COPD_HUMAN	511	57,210
P27635	RL10_HUMAN	214	24,604
O75718	CRTAP_HUMAN	401	46,562
P27361	MK03_HUMAN	379	43,136
O15145	ARPC3_HUMAN	178	20,547
Q96QK1	VPS35_HUMAN	796	91,707
Q14257	RCN2_HUMAN	317	36,876
P07437	TBB5_HUMAN	444	49,671
P07858	CATB_HUMAN	339	37,822
O95433	AHSA1_HUMAN	338	38,274
P53621	COPA_HUMAN	1224	138,346
Q9H4A4	AMPB_HUMAN	650	72,596
Q9NR31	SAR1A_HUMAN	198	22,367
P06733	ENOA_HUMAN	434	47,169
P16070	CD44_HUMAN	742	81,538
Q9NRP0	OSTC_HUMAN	149	16,829
Q16698	DECR_HUMAN	335	36,068
P36873	PP1G_HUMAN	323	36,984
P56537	IF6_HUMAN	245	26,599
P40227	TCPZ_HUMAN	531	58,024
P10644	KAP0_HUMAN	381	42,982
P47897	SYQ_HUMAN	775	87,799
Q04446	GLGB_HUMAN	702	80,474
P31943	HNRH1_HUMAN	449	49,229
Q13263	TIF1B_HUMAN	835	88,550
P49207	RL34_HUMAN	117	13,293
Q07021	C1QBP_HUMAN	282	31,362
P15153	RAC2_HUMAN	192	21,429
Q16881	TRXR1_HUMAN	649	70,906
P02794	FRIH_HUMAN	183	21,226
P61769	B2MG_HUMAN	119	13,715
P62829	RL23_HUMAN	140	14,865
P07900	HS90A_HUMAN	732	84,660
Q09666	AHNK_HUMAN	5890	629,101
P30041	PRDX6_HUMAN	224	25,035
P28482	MK01_HUMAN	360	41,390
Q15185	TEBP_HUMAN	160	18,697
P61158	ARP3_HUMAN	418	47,371
P62826	RAN_HUMAN	216	24,423
Q07955	SRSF1_HUMAN	248	27,745
P33947	ERD22_HUMAN	212	24,422
P04075	ALDOA_HUMAN	364	39,420
Q13439	GOGA4_HUMAN	2230	261,140
P61163	ACTZ_HUMAN	376	42,614
P02511	CRYAB_HUMAN	175	20,159
P63220	RS21_HUMAN	83	9,111
Q9Y2T7	YBOX2_HUMAN	364	38,518
P11216	PYGB_HUMAN	843	96,696
Q9NTK5	OLA1_HUMAN	396	44,744
P48735	IDHP_HUMAN	452	50,909
Q5VT25	MRCKA_HUMAN	1732	197,307
O60701	UGDH_HUMAN	494	55,024
P00491	PNPH_HUMAN	289	32,118
P12236	ADT3_HUMAN	298	32,866
P31946	1433B_HUMAN	246	28,082
O43396	TXNL1_HUMAN	289	32,251
Q16181	SEPT7_HUMAN	437	50,680
P50454	SERPH_HUMAN	418	46,441
P49257	LMAN1_HUMAN	510	57,549
P08238	HS90B_HUMAN	724	83,264
Q15847	ADIRF_HUMAN	76	7,855
P52565	GDIR1_HUMAN	204	23,207
O43399	TPD54_HUMAN	206	22,238
Q71U36	TBA1A_HUMAN	451	50,136
Q14847	LASP1_HUMAN	261	29,717
P09936	UCHL1_HUMAN	223	24,824
Q06033	ITIH3_HUMAN	890	99,849
P30040	ERP29_HUMAN	261	28,993
Q8NHP8	PLBL2_HUMAN	589	65,472
O00505	IMA4_HUMAN	521	57,811
Q8NBU5	ATAD1_HUMAN	361	40,744
O95336	6PGL_HUMAN	258	27,547
P13640	MT1G_HUMAN	62	6,141
P13674	P4HA1_HUMAN	534	61,049
P19623	SPEE_HUMAN	302	33,825
P39656	OST48_HUMAN	456	50,801
Q16563	SYPL1_HUMAN	259	28,565
P04083	ANXA1_HUMAN	346	38,714
Q8TF72	SHRM3_HUMAN	1996	216,857
O75083	WDR1_HUMAN	606	66,194
P33176	KINH_HUMAN	963	109,685
P05387	RLA2_HUMAN	115	11,665
P35606	COPB2_HUMAN	906	102,487
P62304	RUXE_HUMAN	92	10,804
Q15436	SC23A_HUMAN	765	86,161
P20810	ICAL_HUMAN	708	76,573
P61088	UBE2N_HUMAN	152	17,138
Q8IY18	SMC5_HUMAN	1101	128,806
Q9BRF8	CPPED_HUMAN	314	35,548
P37837	TALDO_HUMAN	337	37,540
Q63HN8	RN213_HUMAN	5207	591,407
Q9UHG3	PCYOX_HUMAN	505	56,640
Q02878	RL6_HUMAN	288	32,728
O14558	HSPB6_HUMAN	160	17,136
P62263	RS14_HUMAN	151	16,273
P07093	GDN_HUMAN	398	44,002
P15144	AMPN_HUMAN	967	109,540
P00966	ASSY_HUMAN	412	46,530
P30085	KCY_HUMAN	196	22,222
P21589	5NTD_HUMAN	574	63,368
Q9UBI6	GBG12_HUMAN	72	8,006
Q9H4M9	EHD1_HUMAN	534	60,627
P08243	ASNS_HUMAN	561	64,370
P14314	GLU2B_HUMAN	528	59,425
Q9BRL6	SRSF8_HUMAN	282	32,288
P30837	AL1B1_HUMAN	517	57,206
P56134	ATPK_HUMAN	94	10,918
P61978	HNRPK_HUMAN	463	50,976
P07339	CATD_HUMAN	412	44,552
P07814	SYEP_HUMAN	1512	170,591
P62805	H4_HUMAN	103	11,367
P41252	SYIC_HUMAN	1262	144,498
P62280	RS11_HUMAN	158	18,431
O14879	IFIT3_HUMAN	490	55,985
P25789	PSA4_HUMAN	261	29,484
Q99536	VAT1_HUMAN	393	41,920
P78371	TCPB_HUMAN	535	57,488
P60953	CDC42_HUMAN	191	21,259
P43487	RANG_HUMAN	201	23,310
P30520	PURA2_HUMAN	456	50,097
Q99832	TCPH_HUMAN	543	59,367
Q9P0L0	VAPA_HUMAN	249	27,893
O95782	AP2A1_HUMAN	977	107,546
P62140	PP1B_HUMAN	327	37,187
P22307	NLTP_HUMAN	547	58,994
O95236	APOL3_HUMAN	402	44,278
Q8WUM4	PDC6I_HUMAN	868	96,023
P30044	PRDX5_HUMAN	214	22,086
P68371	TBB4B_HUMAN	445	49,831
P62701	RS4X_HUMAN	263	29,598
P14550	AK1A1_HUMAN	325	36,573
P00338	LDHA_HUMAN	332	36,689
P35237	SPB6_HUMAN	376	42,622
P21980	TGM2_HUMAN	687	77,329
P19338	NUCL_HUMAN	710	76,614
P61224	RAP1B_HUMAN	184	20,825
P10412	H14_HUMAN	219	21,865
Q92616	GCN1_HUMAN	2671	292,758
Q13557	KCC2D_HUMAN	499	56,369
Q8IUD2	RB6I2_HUMAN	1116	128,086
Q06830	PRDX1_HUMAN	199	22,110
P10599	THIO_HUMAN	105	11,737
Q9BVK6	TMED9_HUMAN	235	27,277
P05556	ITB1_HUMAN	798	88,415
P47914	RL29_HUMAN	159	17,752
Q71UM5	RS27L_HUMAN	84	9,477
O75506	HSBP1_HUMAN	76	8,544
P36871	PGM1_HUMAN	562	61,449
O75165	DJC13_HUMAN	2243	254,415
P35269	T2FA_HUMAN	517	58,240
P20618	PSB1_HUMAN	241	26,489
P07355	ANXA2_HUMAN	339	38,604
P62244	RS15A_HUMAN	130	14,840
P47756	CAPZB_HUMAN	277	31,350
P55209	NP1L1_HUMAN	391	45,374
P49591	SYSC_HUMAN	514	58,777
P45880	VDAC2_HUMAN	294	31,567
Q99584	S10AD_HUMAN	98	11,471
P27105	STOM_HUMAN	288	31,731
Q9H299	SH3L3_HUMAN	93	10,438
P04439	1A03_HUMAN	365	40,841
Q96QV6	H2A1A_HUMAN	131	14,234
Q16822	PCKGM_HUMAN	640	70,730
P15559	NQO1_HUMAN	274	30,868
P23284	PPIB_HUMAN	216	23,743
P62745	RHOB_HUMAN	196	22,123
P21796	VDAC1_HUMAN	283	30,773
P62424	RL7A_HUMAN	266	29,996
Q9UBB4	ATX10_HUMAN	475	53,489
Q969H8	MYDGF_HUMAN	173	18,795
P35637	FUS_HUMAN	526	53,426
Q16543	CDC37_HUMAN	378	44,468
Q6NZI2	PTRF_HUMAN	390	43,476
P07195	LDHB_HUMAN	334	36,638
Q99829	CPNE1_HUMAN	537	59,059
P61247	RS3A_HUMAN	264	29,945
Q8NAB2	KBTB3_HUMAN	608	69,395
Q15046	SYK_HUMAN	597	68,048
P05388	RLA0_HUMAN	317	34,274
P27695	APEX1_HUMAN	318	35,555
P31150	GDIA_HUMAN	447	50,583
Q10589	BST2_HUMAN	180	19,769
P62987	RL40_HUMAN	128	14,728
O94905	ERLN2_HUMAN	339	37,840
Q02543	RL18A_HUMAN	176	20,762
Q96TA1	NIBL1_HUMAN	746	84,138
P45974	UBP5_HUMAN	858	95,786
P01880	IGHD_HUMAN	384	42,254
Q9ULV4	COR1C_HUMAN	474	53,249
Q9Y3A6	TMED5_HUMAN	229	26,005
Q13207	TBX2_HUMAN	712	75,066
Q15417	CNN3_HUMAN	329	36,414
Q14195	DPYL3_HUMAN	570	61,963
P63313	TYB10_HUMAN	44	5,026
Q99471	PFD5_HUMAN	154	17,328
P30153	2AAA_HUMAN	589	65,309
Q562R1	ACTBL_HUMAN	376	42,003
Q96S97	MYADM_HUMAN	322	35,274
P29692	EF1D_HUMAN	281	31,122
Q2VIR3	IF2GL_HUMAN	472	51,229
P37802	TAGL2_HUMAN	199	22,391
P68133	ACTS_HUMAN	377	42,051
Q8NAF0	ZN579_HUMAN	562	60,509
Q9UNX3	RL26L_HUMAN	145	17,256
P12956	XRCC6_HUMAN	609	69,843
P63172	DYLT1_HUMAN	113	12,452
P40306	PSB10_HUMAN	273	28,936
P03989	1B27_HUMAN	362	40,428
Q15121	PEA15_HUMAN	130	15,040
P49773	HINT1_HUMAN	126	13,802
Q12906	ILF3_HUMAN	894	95,338
P0C0S8	H2A1_HUMAN	130	14,091
Q9HDC9	APMAP_HUMAN	416	46,480
O00231	PSD11_HUMAN	422	47,464
O00469	PLOD2_HUMAN	737	84,686
P62328	TYB4_HUMAN	44	5,053
Q16647	PTGIS_HUMAN	500	57,104
P02545	LMNA_HUMAN	664	74,139
P53999	TCP4_HUMAN	127	14,395
P14174	MIF_HUMAN	115	12,476
P04792	HSPB1_HUMAN	205	22,783
P00558	PGK1_HUMAN	417	44,615
P60842	IF4A1_HUMAN	406	46,154
P08865	RSSA_HUMAN	295	32,854
O95747	OXSR1_HUMAN	527	58,022
Q15365	PCBP1_HUMAN	356	37,498
P62277	RS13_HUMAN	151	17,222
P18077	RL35A_HUMAN	110	12,538
O75915	PRAF3_HUMAN	188	21,615
P11413	G6PD_HUMAN	515	59,257
Q14697	GANAB_HUMAN	944	106,874
P62879	GBB2_HUMAN	340	37,331
Q5JWF2	GNAS1_HUMAN	1037	111,025
P18206	VINC_HUMAN	1134	123,799
Q96HC4	PDLI5_HUMAN	596	63,945
O75347	TBCA_HUMAN	108	12,855
Q92841	DDX17_HUMAN	729	80,272
P55145	MANF_HUMAN	182	20,700
P26038	MOES_HUMAN	577	67,820
P27701	CD82_HUMAN	267	29,626
Q3KQU3	MA7D1_HUMAN	841	92,820
P20042	IF2B_HUMAN	333	38,388
P63244	RACK1_HUMAN	317	35,077
P20962	PTMS_HUMAN	102	11,530
O75368	SH3L1_HUMAN	114	12,774
P04632	CPNS1_HUMAN	268	28,316
P49411	EFTU_HUMAN	452	49,542
P14625	ENPL_HUMAN	803	92,469
P18621	RL17_HUMAN	184	21,397
P11940	PABP1_HUMAN	636	70,671
O14933	UB2L6_HUMAN	153	17,769
Q13509	TBB3_HUMAN	450	50,433
P28066	PSA5_HUMAN	241	26,411
P46939	UTRO_HUMAN	3433	394,466
Q04917	1433F_HUMAN	246	28,219
P08758	ANXA5_HUMAN	320	35,937
Q13492	PICAL_HUMAN	652	70,755
P04350	TBB4A_HUMAN	444	49,586
Q16851	UGPA_HUMAN	508	56,940
P08670	VIME_HUMAN	466	53,652
O15144	ARPC2_HUMAN	300	34,333
Q69YZ2	T200B_HUMAN	307	32,750
Q16658	FSCN1_HUMAN	493	54,530
Q9NR45	SIAS_HUMAN	359	40,308
O75396	SC22B_HUMAN	215	24,593
Q13442	HAP28_HUMAN	181	20,630
P53618	COPB_HUMAN	953	107,142
P78559	MAP1A_HUMAN	2803	305,485
Q14192	FHL2_HUMAN	279	32,193
O14684	PTGES_HUMAN	152	17,102
O95379	TFIP8_HUMAN	198	23,003
P61313	RL15_HUMAN	204	24,146
Q96PP9	GBP4_HUMAN	640	73,165
Q8WUW1	BRK1_HUMAN	75	8,745
O00244	ATOX1_HUMAN	68	7,402
P13667	PDIA4_HUMAN	645	72,932
P49368	TCPG_HUMAN	545	60,534
P60709	ACTB_HUMAN	375	41,737
O94855	SC24D_HUMAN	1032	113,010
Q9BSJ8	ESYT1_HUMAN	1104	122,856
Q6WKZ4	RFIP1_HUMAN	1283	137,167
P08729	K2C7_HUMAN	469	51,386
Q96D15	RCN3_HUMAN	328	37,493
Q15907	RB11B_HUMAN	218	24,489
Q9BRA2	TXD17_HUMAN	123	13,941
P40261	NNMT_HUMAN	264	29,574
P01889	1B07_HUMAN	362	40,460
Q13838	DX39B_HUMAN	428	48,991
Q12841	FSTL1_HUMAN	308	34,986
P16190	1A33_HUMAN	365	40,892
P13639	EF2_HUMAN	858	95,338
P84098	RL19_HUMAN	196	23,466
Q9NVD7	PARVA_HUMAN	372	42,244
P09486	SPRC_HUMAN	303	34,632
P42224	STAT1_HUMAN	750	87,335
P62736	ACTA_HUMAN	377	42,009
P39019	RS19_HUMAN	145	16,060
Q14108	SCRB2_HUMAN	478	54,290
Q13162	PRDX4_HUMAN	271	30,540
P61586	RHOA_HUMAN	193	21,768
O43390	HNRPR_HUMAN	633	70,943
P08123	CO1A2_HUMAN	1366	129,314
P06576	ATPB_HUMAN	529	56,560
P27348	1433T_HUMAN	245	27,764
Q9NYU2	UGGG1_HUMAN	1555	177,190
P48047	ATPO_HUMAN	213	23,277
A6ND91	ASPD_HUMAN	283	29,946
P62258	1433E_HUMAN	255	29,174
P49588	SYAC_HUMAN	968	106,810
P61086	UBE2K_HUMAN	200	22,407
Q15758	AAAT_HUMAN	541	56,598
P30626	SORCN_HUMAN	198	21,676
P35754	GLRX1_HUMAN	106	11,776
P21291	CSRP1_HUMAN	193	20,567
Q86VP6	CAND1_HUMAN	1230	136,376
P61160	ARP2_HUMAN	394	44,761
P43243	MATR3_HUMAN	847	94,623
Q01518	CAP1_HUMAN	475	51,901
Q99538	LGMN_HUMAN	433	49,411
P51911	CNN1_HUMAN	297	33,170
P53396	ACLY_HUMAN	1101	120,839
P31942	HNRH3_HUMAN	346	36,926
P08195	4F2_HUMAN	630	67,994
O43776	SYNC_HUMAN	548	62,943
Q969Q0	RL36L_HUMAN	106	12,469
P21810	PGS1_HUMAN	368	41,654
P55072	TERA_HUMAN	806	89,322
P12814	ACTN1_HUMAN	892	103,058
P62910	RL32_HUMAN	135	15,860
P62158	CALM_HUMAN	149	16,838
Q14728	MFS10_HUMAN	455	48,339
P62917	RL8_HUMAN	257	28,025
O00299	CLIC1_HUMAN	241	26,923
Q8WVT3	TPC12_HUMAN	735	79,375
Q03169	TNAP2_HUMAN	654	72,661
P24844	MYL9_HUMAN	172	19,827
P68104	EF1A1_HUMAN	462	50,141
P04406	G3P_HUMAN	335	36,053
P00505	AATM_HUMAN	430	47,518
P32455	GBP1_HUMAN	592	67,931
Q9UEY8	ADDG_HUMAN	706	79,155
P39023	RL3_HUMAN	403	46,109
Q12905	ILF2_HUMAN	390	43,062
P17987	TCPA_HUMAN	556	60,344
Q92804	RBP56_HUMAN	592	61,830
P60033	CD81_HUMAN	236	25,809
Q5TBA9	FRY_HUMAN	3013	338,875
P62937	PPIA_HUMAN	165	18,012
P27797	CALR_HUMAN	417	48,142
Q15043	S39AE_HUMAN	492	54,212
Q9H1H9	KI13A_HUMAN	1805	202,308
P63241	IF5A1_HUMAN	154	16,832
Q5SSJ5	HP1B3_HUMAN	553	61,207
P25398	RS12_HUMAN	132	14,515
P46778	RL21_HUMAN	160	18,565
O14495	PLPP3_HUMAN	311	35,116
O14950	ML12B_HUMAN	172	19,779
P29966	MARCS_HUMAN	332	31,555
Q9UJU6	DBNL_HUMAN	430	48,207
Q9Y3Z3	SAMH1_HUMAN	626	72,201
Q7Z406	MYH14_HUMAN	1995	227,871
P11234	RALB_HUMAN	206	23,409
Q9HBZ2	ARNT2_HUMAN	717	78,691
Q15149	PLEC_HUMAN	4684	531,791
P62820	RAB1A_HUMAN	205	22,678
Q92520	FAM3C_HUMAN	227	24,680
P16520	GBB3_HUMAN	340	37,221
P62249	RS16_HUMAN	146	16,445
Q9Y6K5	OAS3_HUMAN	1087	121,170
P51858	HDGF_HUMAN	240	26,788
P68363	TBA1B_HUMAN	451	50,152
P00568	KAD1_HUMAN	194	21,635
Q02818	NUCB1_HUMAN	461	53,879
P42765	THIM_HUMAN	397	41,924
Q99439	CNN2_HUMAN	309	33,697
Q15942	ZYX_HUMAN	572	61,277
Q9Y3E0	GOT1B_HUMAN	138	15,426
Q9UBR2	CATZ_HUMAN	303	33,868
P51149	RAB7A_HUMAN	207	23,490
O00232	PSD12_HUMAN	456	52,904
P10768	ESTD_HUMAN	282	31,463
P11142	HSP7C_HUMAN	646	70,898
P43490	NAMPT_HUMAN	491	55,521
P05120	PAI2_HUMAN	415	46,596
O75131	CPNE3_HUMAN	537	60,131
Q16401	PSMD5_HUMAN	504	56,196
P62081	RS7_HUMAN	194	22,127
O00429	DNM1L_HUMAN	736	81,877
P06703	S10A6_HUMAN	90	10,180
P23528	COF1_HUMAN	166	18,502
P24534	EF1B_HUMAN	225	24,764
P15289	ARSA_HUMAN	507	53,588
P10070	GLI2_HUMAN	1586	167,783
P30086	PEBP1_HUMAN	187	21,057
Q9BS26	ERP44_HUMAN	406	46,971
P62861	RS30_HUMAN	59	6,648
P36507	MP2K2_HUMAN	400	44,424
Q9BQE5	APOL2_HUMAN	337	37,092
O95394	AGM1_HUMAN	542	59,852
P18464	1B51_HUMAN	362	40,566
P18859	ATP5J_HUMAN	108	12,588
P20591	MX1_HUMAN	662	75,520
P16189	1A31_HUMAN	365	41,004
O00203	AP3B1_HUMAN	1094	121,320
Q96JA1	LRIG1_HUMAN	1093	119,113
P30050	RL12_HUMAN	165	17,819
P63010	AP2B1_HUMAN	937	104,553
Q12796	PNRC1_HUMAN	327	35,225
P16403	H12_HUMAN	213	21,365
Q9Y6X0	SETBP_HUMAN	1596	175,008
P60468	SC61B_HUMAN	96	9,974
P46777	RL5_HUMAN	297	34,363
P17844	DDX5_HUMAN	614	69,148
P05161	ISG15_HUMAN	165	17,888
P63279	UBC9_HUMAN	158	18,007
Q9BVC5	ASHWN_HUMAN	232	25,858
Q9BTV4	TMM43_HUMAN	400	44,876
O60831	PRAF2_HUMAN	178	19,258
P18669	PGAM1_HUMAN	254	28,804
P41250	SYG_HUMAN	739	83,166
P61970	NTF2_HUMAN	127	14,478
P38646	GRP75_HUMAN	679	73,680
P09972	ALDOC_HUMAN	364	39,456
P62851	RS25_HUMAN	125	13,742
Q07065	CKAP4_HUMAN	602	66,022
P35221	CTNA1_HUMAN	906	100,071
Q99623	PHB2_HUMAN	299	33,296
P22392	NDKB_HUMAN	152	17,298
P61077	UB2D3_HUMAN	147	16,687
P09104	ENOG_HUMAN	434	47,269
Q15181	IPYR_HUMAN	289	32,660
P67809	YBOX1_HUMAN	324	35,924
O15143	ARC1B_HUMAN	372	40,950
Q16778	H2B2E_HUMAN	126	13,920
P11021	GRP78_HUMAN	654	72,333
P45877	PPIC_HUMAN	212	22,763
P62241	RS8_HUMAN	208	24,205
P05198	IF2A_HUMAN	315	36,112
P14902	I23O1_HUMAN	403	45,326
P35222	CTNB1_HUMAN	781	85,497
Q8N0V3	RBFA_HUMAN	343	38,359
Q99497	PARK7_HUMAN	189	19,891
P62318	SMD3_HUMAN	126	13,916
P40429	RL13A_HUMAN	203	23,577
Q9BQE3	TBA1C_HUMAN	449	49,895
Q7L9L4	MOB1B_HUMAN	216	25,091
P46776	RL27A_HUMAN	148	16,561
P30046	DOPD_HUMAN	118	12,712
P12109	CO6A1_HUMAN	1028	108,529
P46781	RS9_HUMAN	194	22,591
Q9NVJ2	ARL8B_HUMAN	186	21,539
P31939	PUR9_HUMAN	592	64,616
P62873	GBB1_HUMAN	340	37,377
Q96CX2	KCD12_HUMAN	325	35,701

[truncated: 18 more sheets: ID cEVs D21, ID pEVs D21, ID cMSCs BM004, ID pMSCs BM004, ID cEVs BM004, ID pEVs BM004, ID cMSCs D29, ID pMSCs D29, ID cEVs D29, ID pEVs D29, ID cMSCs D33, ID pMSCs D33, ID cEVs D33, ID pEVs D33, ID cMSCs D36, ID pMSCs D36, ID cEVs D36, ID pEVs D36]
