# Supplementary material for: Extracellular Vesicles Mediate Mesenchymal Stromal Cell-Dependent Regulation of B Cell PI3K-AKT Signaling Pathway and Actin Cytoskeleton
Source: Front Immunol. 2019 Mar 12;10:446. doi: 10.3389/fimmu.2019.00446 (PMC6423067; doi:10.3389/fimmu.2019.00446)
Supplement: Supplementary file 3 [file Table_3.XLSX]

## Sheet: Univariate analysis EVs
	Supplementary information, Table S3. Proteins differentially expressed in pEVs and pMSCs by using the univariate analysis.
	Univariate analysis EVs
UNIPROT ID	Uniprot ID	Entry name	mean log2(FC)
Q15758	Q15758	AAAT_HUMAN	-3.33603
P80723	P80723	BASP1_HUMAN	-2.01204
P60953	P60953	CDC42_HUMAN	-1.77548
P29966	P29966	MARCS_HUMAN	-1.74216
P62258	P62258	1433E_HUMAN	-1.75758
P62158	P0DP23	CALM_HUMAN	-1.64193
P13797	P13797	PLST_HUMAN	-1.55805
P21589	P21589	5NTD_HUMAN	-1.46387
P26038	P26038	MOES_HUMAN	-1.44297
P08123	P08123	CO1A2_HUMAN	-1.50076
P12814	P12814	ACTN1_HUMAN	-1.40538
Q9UBI6	Q9UBI6	GBG12_HUMAN	-1.61482
Q9H299	Q9H299	SH3L3_HUMAN	-1.4595
P00558	P00558	PGK1_HUMAN	-1.40468
P23528	P23528	COF1_HUMAN	-1.45409
P15144	P15144	AMPN_HUMAN	-1.2884
P05556	P05556	ITB1_HUMAN	-1.36759
P02452	P02452	CO1A1_HUMAN	-1.2997
P67936	P67936	TPM4_HUMAN	-1.34128
P23634	P23634	AT2B4_HUMAN	-1.30674
Q01995	Q01995	TAGL_HUMAN	-1.27619
O00299	O00299	CLIC1_HUMAN	-1.2605
P02461	P02461	CO3A1_HUMAN	-1.28119
P31946	P31946	1433B_HUMAN	-1.18594
P13224	P13224	GP1BB_HUMAN	-1.40297
Q08431	Q08431	MFGM_HUMAN	-1.32323
P04083	P04083	ANXA1_HUMAN	-1.15
P62937	P62937	PPIA_HUMAN	-1.19424
Q09666	Q09666	AHNK_HUMAN	-1.13634
P62873	P62873	GBB1_HUMAN	-1.08307
P13987	P13987	CD59_HUMAN	-1.07368
P60174	P60174	TPIS_HUMAN	-1.06337
P18206	P18206	VINC_HUMAN	-1.02797
P07355	P07355	ANXA2_HUMAN	-0.982796
P63104	P63104	1433Z_HUMAN	-0.966739
P06703	P06703	S10A6_HUMAN	-0.991233
P04792	P04792	HSPB1_HUMAN	-0.937614
P00338	P00338	LDHA_HUMAN	-0.913956
P07737	P07737	PROF1_HUMAN	-0.920003
P13639	P13639	EF2_HUMAN	-0.84966
Q99715	Q99715	COCA1_HUMAN	-0.828609
O43854	O43854	EDIL3_HUMAN	-0.811029
P02751	P02751	FINC_HUMAN	-1.19742
Q9HDC9	Q9HDC9	APMAP_HUMAN	1.30817
P24821	P24821	TENA_HUMAN	1.33701
P01009	P01009	A1AT_HUMAN	1.42787
P19823	P19823	ITIH2_HUMAN	2.25378
P19827	P19827	ITIH1_HUMAN	2.97363
Q7Z7G0	Q7Z7G0	TARSH_HUMAN	2.5264
P13611	P13611	CSPG2_HUMAN	2.83407
P26022	P26022	PTX3_HUMAN	3.25369
Q08380	Q08380	LG3BP_HUMAN	2.32397
P13501	P13501	CCL5_HUMAN	4.41297
P05362	P05362	ICAM1_HUMAN	3.68324
Q06033	Q06033	ITIH3_HUMAN	3.80066

## Sheet: Univariate analysis MSCs
Univariate analysis MSCs
UNIPROT ID	Entry name	mean log2(FC)
P09486	SPRC_HUMAN	-2.15574
P02452	CO1A1_HUMAN	-2.02141
P07996	TSP1_HUMAN	-1.88239
P08123	CO1A2_HUMAN	-1.68741
O14495	LPP3_HUMAN	-1.35879
Q99715	COCA1_HUMAN	-1.23198
Q15758	AAAT_HUMAN	-1.14414
P02751	FINC_HUMAN	-1.11546
P40261	NNMT_HUMAN	0.677378
P29966	MARCS_HUMAN	1.11695
Q9UL46	PSME2_HUMAN	1.13744
Q15181	IPYR_HUMAN	1.14191
P02794	FRIH_HUMAN	1.17944
O00469	PLOD2_HUMAN	1.1959
P42224	STAT1_HUMAN	1.22238
Q9Y2D5	AKAP2_HUMAN	1.32452
Q06323	PSME1_HUMAN	1.85072
P32456	GBP2_HUMAN	2.13301
O95183	VAMP5_HUMAN	2.17726
P52630	STAT2_HUMAN	2.20896
Q96PP9	GBP4_HUMAN	2.21275
Q96PP8	GBP5_HUMAN	2.34806
O14879	IFIT3_HUMAN	2.35499
P05161	ISG15_HUMAN	2.45337
P13164	IFM1_HUMAN	2.5567
Q03169	TNAP2_HUMAN	2.7781
P04233	HG2A_HUMAN	2.85876
Q10589	BST2_HUMAN	2.8785
P19971	TYPH_HUMAN	2.88085
P28838	AMPL_HUMAN	2.89699
P25774	CATS_HUMAN	2.933
P61769	B2MG_HUMAN	2.97952
Q9BQE5	APOL2_HUMAN	2.99118
P14902	I23O1_HUMAN	3.66425
P32455	GBP1_HUMAN	3.71487
P23381	SYWC_HUMAN	3.738
P20591	MX1_HUMAN	3.90731
P04179	SODM_HUMAN	4.46365
P05362	ICAM1_HUMAN	5.76839
