# Supplementary material for: Extracellular Vesicles Mediate Mesenchymal Stromal Cell-Dependent Regulation of B Cell PI3K-AKT Signaling Pathway and Actin Cytoskeleton
Source: Front Immunol. 2019 Mar 12;10:446. doi: 10.3389/fimmu.2019.00446 (PMC6423067; doi:10.3389/fimmu.2019.00446)
Supplement: Supplementary file 4 [file Table_4.XLSX]

## Sheet: pEVs vs cEVs
Supplementary information, Table S4. Candidate biomarkers and corresponding regression coefficients identified in pEVs and pMSCs by multivariate analysis.
pEVs vs cEVs
Ranking	Entry name	Negative coefficient	Positive coefficient	Absolute value
1	APMAP_HUMAN		0.00495004	0.00495004
3	GBG12_HUMAN	-0.00440834		0.00440834
2	MOES_HUMAN	-0.00435122		0.00435122
5	CO3A1_HUMAN	-0.0042131		0.0042131
4	PTX3_HUMAN		0.00408574	0.00408574
9	ARP2_HUMAN	-0.00403149		0.00403149
6	CCL5_HUMAN		0.00402831	0.00402831
15	CO1A2_HUMAN	-0.00400441		0.00400441
11	TPM4_HUMAN	-0.00399324		0.00399324
17	VINC_HUMAN	-0.00385892		0.00385892
12	GDIB_HUMAN	-0.00384616		0.00384616
13	1433E_HUMAN	-0.00381093		0.00381093
20	VTNC_HUMAN		0.00380069	0.00380069
40	K2C1_HUMAN		0.00379528	0.00379528
7	THBG_HUMAN		0.00378996	0.00378996
8	DEST_HUMAN	-0.00373294		0.00373294
16	HS90B_HUMAN	-0.00368795		0.00368795
10	ARF1_HUMAN	-0.00358622		0.00358622
18	ITIH3_HUMAN		0.00357963	0.00357963
47	APOB_HUMAN		0.00338704	0.00338704
42	SAHH_HUMAN		0.00337717	0.00337717
14	ELN_HUMAN	-0.00336318		0.00336318
27	FA10_HUMAN	-0.00335999		0.00335999
29	TARSH_HUMAN		0.00335376	0.00335376
38	CSPG2_HUMAN		0.00330724	0.00330724
23	ITIH1_HUMAN		0.00330556	0.00330556
43	ADT3_HUMAN	-0.00317062		0.00317062
26	PEDF_HUMAN		0.00315258	0.00315258
22	MED6_HUMAN		0.00313489	0.00313489
77	GBB1_HUMAN	-0.00307644		0.00307644
21	GSTP1_HUMAN	-0.00305752		0.00305752
89	LG3BP_HUMAN		0.0030367	0.0030367
24	EGLN_HUMAN	-0.00303436		0.00303436
74	ANXA4_HUMAN	-0.00303154		0.00303154
19	ACTC_HUMAN	-0.00302565		0.00302565
94	ITIH2_HUMAN		0.00300697	0.00300697
25	CD63_HUMAN	-0.00299308		0.00299308
80	GRP78_HUMAN		0.00297724	0.00297724
83	CALM_HUMAN	-0.00294496		0.00294496
72	TENAb_HUMAN		0.00291121	0.00291121
66	K22E_HUMAN		0.00287914	0.00287914
88	PDIA1_HUMAN		0.00286679	0.00286679
177	K1C9_HUMAN		0.00286524	0.00286524
39	CO4A_HUMAN		0.00285919	0.00285919
32	ANT3_HUMAN		0.00285501	0.00285501
95	AMPN_HUMAN	-0.00284688		0.00284688
62	SH3L3_HUMAN	-0.00283644		0.00283644
58	1433Z_HUMAN	-0.0028341		0.0028341
109	CO3_HUMAN		0.00283206	0.00283206
73	CO1A1_HUMAN	-0.00282971		0.00282971
48	CDC42_HUMAN	-0.00281481		0.00281481
50	HBD_HUMAN		0.00280632	0.00280632
98	CAP1_HUMAN	-0.00277089		0.00277089
104	A1AT_HUMAN		0.00276075	0.00276075
44	CRYAB_HUMAN	-0.00275344		0.00275344
91	TLN1_HUMAN		0.00275037	0.00275037
107	GP1BB_HUMAN	-0.00273916		0.00273916
99	COF1_HUMAN	-0.00273721		0.00273721
67	AHNK_HUMAN	-0.00273686		0.00273686
30	BGH3_HUMAN	-0.00273424		0.00273424
81	WDR1_HUMAN	-0.0027226		0.0027226
103	FINC_HUMAN	-0.0027075		0.0027075
101	CALR_HUMAN		0.00270482	0.00270482
65	PGK1_HUMAN	-0.00270378		0.00270378
105	ANXA1_HUMAN	-0.00270066		0.00270066
78	HSP7C_HUMAN		0.00269519	0.00269519
69	PCOC1_HUMAN	-0.00269466		0.00269466
96	MYL6_HUMAN		0.00269337	0.00269337
51	LUM_HUMAN		0.00269018	0.00269018
102	SERPH_HUMAN		0.0026865	0.0026865
68	TBA4A_HUMAN		0.00268259	0.00268259
100	MVP_HUMAN		0.00266465	0.00266465
110	ICAM1_HUMAN		0.00265277	0.00265277
79	TPIS_HUMAN	-0.00264839		0.00264839
106	DYHC1_HUMAN		0.00263662	0.00263662
28	MDHM_HUMAN	-0.00261203		0.00261203
97	CLIC1_HUMAN	-0.00260776		0.00260776
85	S10AA_HUMAN	-0.00257839		0.00257839
115	LDHA_HUMAN	-0.00257761		0.00257761
45	5NTD_HUMAN	-0.00257109		0.00257109
114	PLEC_HUMAN		0.00257041	0.00257041
33	FBLN1_HUMAN		0.00256677	0.00256677
117	MFGM_HUMAN	-0.00256624		0.00256624
112	ATPB_HUMAN		0.00255167	0.00255167
93	APOE_HUMAN		0.00254788	0.00254788
119	EHD2_HUMAN		0.00253966	0.00253966
111	GDN_HUMAN		0.00253251	0.00253251
53	H2B2F_HUMAN		0.0025308	0.0025308
108	PROF1_HUMAN	-0.00252768		0.00252768
123	ENPL_HUMAN		0.00251199	0.00251199
120	LAMP1_HUMAN		0.00251163	0.00251163
52	H4_HUMAN		0.0025038	0.0025038
121	PTRF_HUMAN		0.00249685	0.00249685
137	AAAT_HUMAN	-0.00247513		0.00247513
126	MYOF_HUMAN		0.00247219	0.00247219
122	AT2B4_HUMAN		0.00246912	0.00246912
128	ML12A_HUMAN	-0.00246116		0.00246116
82	VAT1_HUMAN		0.00245979	0.00245979
113	RHOA_HUMAN	-0.00245587		0.00245587
127	ADHX_HUMAN		0.00245492	0.00245492
118	STOM_HUMAN		0.0024457	0.0024457
129	TBB4B_HUMAN		0.00244382	0.00244382
130	PGAM1_HUMAN	-0.00243838		0.00243838
61	H2A1_HUMAN		0.00243503	0.00243503
37	K1C10_HUMAN	-0.00242105		0.00242105
56	ILK_HUMAN	-0.00241902		0.00241902
87	TBA1B_HUMAN	-0.00241618		0.00241618
141	TERA_HUMAN	-0.00241349		0.00241349
125	VDAC2_HUMAN		0.00241123	0.00241123
135	ACTB_HUMAN	-0.00240426		0.00240426
133	ALDOA_HUMAN		0.00240397	0.00240397
140	UGDH_HUMAN		0.00240233	0.00240233
139	PRDX1_HUMAN		0.00239931	0.00239931
142	NB5R3_HUMAN		0.00239514	0.00239514
131	CO6A3_HUMAN		0.0023939	0.0023939
136	SEPT2_HUMAN		0.002388	0.002388
124	FLNA_HUMAN		0.00238558	0.00238558
134	ITAV_HUMAN		0.00238547	0.00238547
57	PZP_HUMAN		0.0023853	0.0023853
138	GRP75_HUMAN		0.00238265	0.00238265
148	1433B_HUMAN	-0.0023671		0.0023671
116	IQGA1_HUMAN		0.00236116	0.00236116
144	ARF3_HUMAN	-0.00235974		0.00235974
59	CLH1_HUMAN	-0.00235369		0.00235369
132	ATPA_HUMAN		0.00234701	0.00234701
64	COCA1_HUMAN	-0.00231443		0.00231443
71	BASP1_HUMAN	-0.00231243		0.00231243
149	GELS_HUMAN		0.00229327	0.00229327
150	G3P_HUMAN	-0.00226615		0.00226615
143	CAV1_HUMAN	-0.00226034		0.00226034
147	MAP1B_HUMAN		0.0022534	0.0022534
146	PPIA_HUMAN		0.00224775	0.00224775
151	CALX_HUMAN		0.00224218	0.00224218
153	TAGL2_HUMAN		0.00221867	0.00221867
86	S10A6_HUMAN	-0.00221176		0.00221176
35	KV201_HUMAN		0.00220655	0.00220655
145	ACTN4_HUMAN	-0.00220209		0.00220209
155	ACTA_HUMAN	-0.00219271		0.00219271
152	TCPD_HUMAN		0.00212934	0.00212934
161	TBB5_HUMAN	-0.00211985		0.00211985
154	HBB_HUMAN	-0.00210529		0.00210529
164	IF4E_HUMAN		0.00209784	0.00209784
163	TRFE_HUMAN		0.00209308	0.00209308
70	POSTN_HUMAN	-0.00206318		0.00206318
90	EDIL3_HUMAN	-0.00205373		0.00205373
156	ARF4_HUMAN		0.00204485	0.00204485
157	RTN4_HUMAN		0.00201707	0.00201707
46	FEN1_HUMAN	-0.00198967		0.00198967
162	ACTN1_HUMAN	-0.00196848		0.00196848
167	FETA_HUMAN		0.00196371	0.00196371
158	EF1A1_HUMAN		0.00191913	0.00191913
159	ITB3_HUMAN		0.00189998	0.00189998
165	CH10_HUMAN		0.00189977	0.00189977
160	ITB1_HUMAN	-0.00189669		0.00189669
54	RAB7A_HUMAN	-0.00189088		0.00189088
92	EF2_HUMAN	-0.00187609		0.00187609
168	A2MG_HUMAN		0.00186868	0.00186868
166	SERA_HUMAN		0.00185616	0.00185616
49	4F2_HUMAN	-0.00183798		0.00183798
36	PLST_HUMAN	-0.00182722		0.00182722
169	ALBU_HUMAN	-0.00178425		0.00178425
76	HS71A_HUMAN	-0.00178062		0.00178062
63	RAB10_HUMAN	-0.00173383		0.00173383
55	COR1C_HUMAN	-0.00172528		0.00172528
31	ENOA_HUMAN	-0.00169526		0.00169526
60	SODM_HUMAN		0.00168142	0.00168142
171	CLIC4_HUMAN		0.00165268	0.00165268
170	CAPZB_HUMAN		0.00164758	0.00164758
172	GNAI2_HUMAN	-0.00160541		0.00160541
84	TPM2_HUMAN		0.0015607	0.0015607
180	F13A_HUMAN	-0.00153746		0.00153746
34	EHD1_HUMAN	-0.00152507		0.00152507
41	RLA2_HUMAN	-0.00146921		0.00146921
75	EF1A3_HUMAN		0.00138618	0.00138618
173	CD59_HUMAN	-0.00136311		0.00136311
181	ARPC3_HUMAN	-0.00118753		0.00118753
175	ANXA6_HUMAN	-0.0011195		0.0011195
176	1433T_HUMAN		0.000887986	0.000887986
174	THIO_HUMAN		0.000836055	0.000836055
178	TAGL_HUMAN		0.000734064	0.000734064
179	KPYM_HUMAN		0.000324105	0.000324105

## Sheet: pMSCs vs cMSCs
pMSCs vs cMSCs
Ranking	Entry name	Negative coefficient	Positive coefficient	Absolute value
1	ICAM1_HUMAN		0.0052203	0.0052203
2	SODM_HUMAN		0.00511448	0.00511448
7	APOL2_HUMAN		0.00499123	0.00499123
3	TSP1_HUMAN	-0.00488868		0.00488868
5	RS2_HUMAN	-0.00487881		0.00487881
9	PLOD2_HUMAN		0.00484593	0.00484593
6	B2MG_HUMAN		0.00483439	0.00483439
8	CKAP4_HUMAN		0.00482374	0.00482374
12	RS3_HUMAN	-0.00466452		0.00466452
10	AKAP2_HUMAN		0.00465412	0.00465412
11	IFM1_HUMAN		0.00457507	0.00457507
13	GBP1_HUMAN		0.00456999	0.00456999
4	MARCS_HUMAN		0.00456192	0.00456192
15	MX1_HUMAN		0.00455446	0.00455446
14	PDIA3_HUMAN		0.00450885	0.00450885
17	PLST_HUMAN	-0.00448673		0.00448673
16	CO1A1_HUMAN	-0.00448222		0.00448222
22	AMPL_HUMAN		0.00441358	0.00441358
18	COCA1_HUMAN	-0.00440482		0.00440482
20	TERA_HUMAN	-0.00440371		0.00440371
19	VAT1_HUMAN	-0.00437195		0.00437195
21	SYWC_HUMAN		0.00436118	0.00436118
27	ANXA1_HUMAN	-0.00436003		0.00436003
23	IFIT3_HUMAN		0.0043468	0.0043468
26	RS12_HUMAN	-0.00434554		0.00434554
29	RS6_HUMAN	-0.00434007		0.00434007
24	PLIN3_HUMAN	-0.00433026		0.00433026
25	PSME1_HUMAN		0.00430449	0.00430449
34	RL22_HUMAN	-0.00427059		0.00427059
28	LMNA_HUMAN	-0.00423526		0.00423526
37	PRDX5_HUMAN	-0.00420177		0.00420177
30	NNMT_HUMAN		0.00419147	0.00419147
31	STAT1_HUMAN		0.0041845	0.0041845
33	I23O1_HUMAN		0.0041369	0.0041369
50	PPIA_HUMAN	-0.00409613		0.00409613
39	EF2_HUMAN	-0.00409289		0.00409289
55	FINC_HUMAN	-0.0040919		0.0040919
36	BST2_HUMAN		0.00404057	0.00404057
46	PDLI5_HUMAN	-0.00402229		0.00402229
40	H32_HUMAN	-0.00400438		0.00400438
52	PTRF_HUMAN	-0.00400098		0.00400098
42	AAAT_HUMAN	-0.00399257		0.00399257
32	TNAP2_HUMAN		0.00399071	0.00399071
54	RL11_HUMAN	-0.00398626		0.00398626
48	RL27_HUMAN	-0.00397029		0.00397029
68	RL27A_HUMAN	-0.00395863		0.00395863
49	ACTN1_HUMAN		0.0039426	0.0039426
41	PRDX1_HUMAN	-0.00394191		0.00394191
45	DPYL3_HUMAN		0.00393577	0.00393577
44	CAV1_HUMAN	-0.0039308		0.0039308
35	PTGES_HUMAN		0.00388326	0.00388326
57	CO6A1_HUMAN	-0.00385792		0.00385792
53	SEPT9_HUMAN	-0.00384662		0.00384662
58	COF1_HUMAN	-0.00384367		0.00384367
38	TAP1_HUMAN		0.00383716	0.00383716
65	RS25_HUMAN	-0.0038308		0.0038308
62	PDIA1_HUMAN		0.00382726	0.00382726
67	RS19_HUMAN	-0.00381974		0.00381974
56	FRIH_HUMAN		0.00379365	0.00379365
72	RS13_HUMAN	-0.00378276		0.00378276
59	ARF4_HUMAN	-0.0037778		0.0037778
70	RAN_HUMAN	-0.00377589		0.00377589
87	RS8_HUMAN	-0.00377101		0.00377101
51	GBP2_HUMAN		0.00376372	0.00376372
43	IPYR_HUMAN		0.00375962	0.00375962
69	GBP4_HUMAN		0.00375407	0.00375407
63	HG2A_HUMAN		0.00374587	0.00374587
47	TYPH_HUMAN		0.0037317	0.0037317
61	LPP3_HUMAN	-0.00370203		0.00370203
82	KINH_HUMAN	-0.00369989		0.00369989
74	HSPB1_HUMAN	-0.00369898		0.00369898
73	NEK7_HUMAN	-0.00369201		0.00369201
66	RS14_HUMAN	-0.00369166		0.00369166
88	COR1C_HUMAN	-0.00367671		0.00367671
79	CO6A3_HUMAN	-0.00367516		0.00367516
77	SPRC_HUMAN	-0.00366723		0.00366723
60	GSTP1_HUMAN	-0.00362453		0.00362453
85	CALR_HUMAN		0.00361865	0.00361865
83	BTF3_HUMAN	-0.00361745		0.00361745
80	ISG15_HUMAN		0.00359134	0.00359134
89	RL4_HUMAN	-0.00357949		0.00357949
71	STAT2_HUMAN		0.003575	0.003575
75	IFIT2_HUMAN		0.00357158	0.00357158
86	ERO1A_HUMAN		0.00354766	0.00354766
103	EF1A1_HUMAN	-0.00354729		0.00354729
81	SERA_HUMAN	-0.0035225		0.0035225
94	XPO2_HUMAN	-0.00350746		0.00350746
97	MYH9_HUMAN		0.00349933	0.00349933
93	MAP1B_HUMAN	-0.00349409		0.00349409
64	H12_HUMAN	-0.00346574		0.00346574
113	CATS_HUMAN		0.00346401	0.00346401
99	RS9_HUMAN	-0.00346063		0.00346063
78	PDIA6_HUMAN		0.00344878	0.00344878
100	TPIS_HUMAN		0.00344605	0.00344605
95	WDR1_HUMAN	-0.00342798		0.00342798
98	RL18_HUMAN	-0.00341608		0.00341608
107	CD44_HUMAN		0.00339752	0.00339752
84	SQRD_HUMAN		0.00339636	0.00339636
108	GRP78_HUMAN		0.00339259	0.00339259
102	KCRB_HUMAN	-0.00338671		0.00338671
76	PSME2_HUMAN		0.00336932	0.00336932
96	PCBP2_HUMAN	-0.00336884		0.00336884
153	ATPA_HUMAN	-0.00335056		0.00335056
114	GELS_HUMAN	-0.00333225		0.00333225
110	VINC_HUMAN	-0.00331326		0.00331326
129	RS23_HUMAN	-0.0032933		0.0032933
109	LASP1_HUMAN	-0.00328294		0.00328294
123	PLEC_HUMAN	-0.00328218		0.00328218
106	ITIH3_HUMAN		0.00326118	0.00326118
105	HMGA1_HUMAN	-0.00323184		0.00323184
139	CATD_HUMAN	-0.00322074		0.00322074
119	RL7A_HUMAN	-0.0032166		0.0032166
118	RL15_HUMAN	-0.00321392		0.00321392
115	NPM_HUMAN	-0.00320696		0.00320696
90	ALDR_HUMAN		0.00315807	0.00315807
111	TCPH_HUMAN	-0.00315183		0.00315183
104	AP2A1_HUMAN		0.00315017	0.00315017
112	TBA1B_HUMAN	-0.00314715		0.00314715
101	CNDP2_HUMAN		0.00314638	0.00314638
116	BASI_HUMAN		0.0031451	0.0031451
146	RL24_HUMAN	-0.00312725		0.00312725
174	DPYL2_HUMAN	-0.00312249		0.00312249
131	IPO5_HUMAN	-0.00311029		0.00311029
127	RSU1_HUMAN		0.00310863	0.00310863
163	CATZ_HUMAN		0.00309909	0.00309909
91	AK1A1_HUMAN		0.00309835	0.00309835
192	HSP7C_HUMAN	-0.00309399		0.00309399
124	AHNK2_HUMAN	-0.00307771		0.00307771
138	PGK1_HUMAN		0.00307506	0.00307506
147	H2B1J_HUMAN	-0.00306553		0.00306553
134	SEPT2_HUMAN	-0.00305283		0.00305283
126	GBP5_HUMAN		0.00303957	0.00303957
133	RHOB_HUMAN		0.00302649	0.00302649
121	MTPN_HUMAN	-0.003026		0.003026
151	PDLI7_HUMAN	-0.00301406		0.00301406
132	ROA1_HUMAN	-0.00296112		0.00296112
141	RL10A_HUMAN	-0.00295719		0.00295719
140	RS3A_HUMAN	-0.00294979		0.00294979
156	CLIC4_HUMAN		0.0029451	0.0029451
130	STMN1_HUMAN	-0.0029406		0.0029406
160	H4_HUMAN	-0.0029334		0.0029334
152	CO6A2_HUMAN	-0.0029322		0.0029322
122	RD23B_HUMAN	-0.00292544		0.00292544
149	PGAM1_HUMAN		0.00290778	0.00290778
125	MYL9_HUMAN	-0.00290725		0.00290725
142	RL14_HUMAN	-0.00289615		0.00289615
158	TRXR1_HUMAN	-0.00288837		0.00288837
165	EF1B_HUMAN	-0.00288061		0.00288061
178	RS7_HUMAN	-0.00287134		0.00287134
155	IF2A_HUMAN		0.00286767	0.00286767
157	FKBP9_HUMAN	-0.00285696		0.00285696
161	LAMP1_HUMAN	-0.00285521		0.00285521
143	PALLD_HUMAN	-0.00284696		0.00284696
144	NAMPT_HUMAN		0.00283117	0.00283117
136	MIF_HUMAN		0.00280195	0.00280195
120	CD63_HUMAN	-0.00279644		0.00279644
128	F10A1_HUMAN	-0.00279382		0.00279382
150	RAB1B_HUMAN	-0.00278264		0.00278264
193	PYGB_HUMAN	-0.00276565		0.00276565
172	ANXA5_HUMAN	-0.00276021		0.00276021
154	DEST_HUMAN	-0.00275977		0.00275977
170	H15_HUMAN	-0.00275453		0.00275453
137	KCD12_HUMAN	-0.00274973		0.00274973
195	RS17L_HUMAN	-0.00272448		0.00272448
177	RL6_HUMAN	-0.00272284		0.00272284
159	ASSY_HUMAN		0.00270354	0.00270354
176	COTL1_HUMAN	-0.00269773		0.00269773
185	CO1A2_HUMAN	-0.00269643		0.00269643
188	TALDO_HUMAN	-0.00269142		0.00269142
145	STOM_HUMAN		0.00268736	0.00268736
167	PRS6A_HUMAN	-0.00268407		0.00268407
191	1433G_HUMAN	-0.00268318		0.00268318
179	SPTN1_HUMAN		0.00267967	0.00267967
189	RL30_HUMAN	-0.00267751		0.00267751
166	SERC_HUMAN	-0.00267417		0.00267417
198	RL23_HUMAN	-0.00267369		0.00267369
135	RL12_HUMAN	-0.00266948		0.00266948
196	GBB2_HUMAN	-0.00264334		0.00264334
92	FLNC_HUMAN	-0.00264194		0.00264194
173	RRBP1_HUMAN	-0.00263989		0.00263989
197	ENOG_HUMAN		0.00260918	0.00260918
162	BACH_HUMAN		0.00260715	0.00260715
169	ACTN4_HUMAN	-0.00259415		0.00259415
164	KBTB3_HUMAN	-0.00258583		0.00258583
182	ARP2_HUMAN	-0.00253268		0.00253268
187	VAMP5_HUMAN		0.00252459	0.00252459
183	TGM2_HUMAN		0.00251331	0.00251331
200	LRC59_HUMAN	-0.0025081		0.0025081
117	CRYAB_HUMAN	-0.00250753		0.00250753
168	1433F_HUMAN	-0.00247935		0.00247935
184	KAD1_HUMAN	-0.0024752		0.0024752
199	RL19_HUMAN	-0.00245891		0.00245891
171	ADIRF_HUMAN	-0.00240858		0.00240858
186	TPD54_HUMAN	-0.00240182		0.00240182
194	XRCC6_HUMAN	-0.00237486		0.00237486
175	ARPC2_HUMAN		0.0023596	0.0023596
190	RINI_HUMAN	-0.00228151		0.00228151
181	NEDD8_HUMAN	-0.00226591		0.00226591
180	REEP5_HUMAN		0.00197471	0.00197471
148	ADT3_HUMAN	-0.00189739		0.00189739
